# Supplementary material for: Structural variation of types IV-A1- and IV-A3-mediated CRISPR interference
Source: Nat Commun. 2024 Oct 29;15:9306. doi: 10.1038/s41467-024-53778-1 (PMC11519345; doi:10.1038/s41467-024-53778-1)
Supplement: Supplementary file 4 — Supplementary Data 1. Commercial Reagents. [file 41467_2024_53778_MOESM4_ESM.xlsx]

## Sheet: reagents
Reagent	Supplier	Catalogue number	Experiment
2,6-Diaminopimelic acid (DAP)	Sigma Aldrich	33240	gfp reporter gene assay
Acetonitrile	Chemsolute	2697	Mass spectrometry
Acrylamide solution (30 %)	Panreac AppliChem	A4983	EMSA experiments
Agar	Thermo Fisher Scientific	J10654.P2	Cell culture
Agarose	Fisher Scientific	BP1356-100	Cloning
Ammonium sulfate	Sigma Aldrich	AX1385	Mass photometry
Ampicillin sodium salt	Fisher Scientific	BP1760-5	Cell culture
Boric scid	Fisher Scientific	BP168-500	EMSA experiments
Carbenicillin disodium salt	Thermo Fisher Scientific	10177012	Cell culture
Chloroacetamide	Sigma Aldrich	C0267	Mass spectrometry
Citric acid	Sigma Aldrich	C0759	Mass spectrometry
Coomassie brilliant blue R-250	Thermo Fisher Scientific	20278	SDS-PAGE
Dithiothreitol (DTT)	Biomol	4010.25	Mass spectrometry
Dimethylsulfoxid (DMSO)	Sigma Aldrich	276855	Mass spectrometry
EcoRV	NEB	R0195S	Cloning
Ethylenediaminetetraacetic acid (EDTA)	Panreac AppliChem	A5097	EMSA experiments
Formic acid	Ficher Chemical	A117-50	Mass spectrometry
Gentamicine	Sigma Aldrich	G 1397	Cell culture
Glycerol	Thermo Fisher Scientific	J61059.K2	EMSA experiments
HEPES	Thermo Fisher Scientific	BP310-100	Protein purification
HindIII	NEB	R3104S	Cloning
Imidazole	Panreac AppliChem	132536	EMSA experiments
Immersion oil (ImmersolTM)	Carl Zeiss, Jena	519F	Mass spectrometry
Isopropanol	Thermo Fisher Scientific	T036181000	Mass photometry
Isopropyl ß-D-1-thiogalactopyranoside (IPTG)	Formedium	IPTG250	Protein purification
Kanamycin sulphate	Carl Roth	H360D	Cell culture
L-arabinose	Sigma Aldrich	A3256	Beta galactosidase repression assay, gfp reporter gene assay
LB medium	Carl Roth	X968.4	Cell culture
Methanol	Sigma Aldrich	W400408	Mass spectrometry
N,N,N′,N′-tetramethylethylenediamine (TEMED)	Carl Roth	110-18-9	SDS-PAGE
NdeI	NEB	R0111S	Cloning
NH4HCO3	Sigma Aldrich	A6141	Mass spectrometry
Orange G dye	Sigma Aldrich	1936-15-8	EMSA experiments
Phosphate buffer solution	Sigma Aldrich	76847	Mass photometry
Potassium chloride	Thermo Fisher Scientific	A11662.0B	Mass photometry
Sodium chloride	Thermo Fisher Scientific	327300010	Cell culture, protein purification
Sodium dodecyl sulfate (SDS)	Carl Roth	151-21-3	SDS-PAGE
Spectinomycin dihydrochloride pentahydrate	Merck	S9007	Cell culture
Trifluoroacetic acid	Sigma Aldrich	80457	Mass spectrometry
Tris base	Fisher Scientific	BP152-500	Protein purification, EMSA experiments
Trypsin	Promega	V5111	Mass spectrometry
X-Gal	Carl Roth	2315.4	Beta galactosidase repression assay
XhoI	NEB	R0146S	Cloning
