# Supplementary material for: Structural variation of types IV-A1- and IV-A3-mediated CRISPR interference
Source: Nat Commun. 2024 Oct 29;15:9306. doi: 10.1038/s41467-024-53778-1 (PMC11519345; doi:10.1038/s41467-024-53778-1)
Supplement: Supplementary file 7 — Source Data [file 41467_2024_53778_MOESM7_ESM.xlsx]

## Sheet: Fig. 1b
Fig. 1b
	SEC trace, type IV-A1						SEC trace, type IV-A3							SDS-PAGE type IV-A1								Mass spectrometry - ArnA contamination, type IV-A1
	280 nm			254 nm			280 nm			254 nm												Gene	Protein.ID	Protein.Description	Organism	Protein.mw	Total.Intensity	Unique.Intensity	Top3	Total.Spectral.Count	Unique.Spectral.Count	Unique.Peptides	Max_Hyperscore	Total_Hyperscore	Peptide.coverage
	mL	mAU		mL	mAU		mL	mAU		mL	mAU											arnA	P77398	Bifunctional polymyxin resistance protein ArnA	Escherichia coli (strain K12)	74288.9	33810366000	33810366000	10.0244	869	869	36	60.964	17659.5	54.4
	-1.02007	-0.175028		-1.02007	0		-1.01752	0.538406		-1.01752	0											P2742 (CasDinG)	P2742 (CasDinG)			77876.8	9603467000	9603467000	9.49094	217	217	39	58.223	4986.06	55
	-1.01894	-0.202716		-1.01724	-0.027696		-1.01652	0.53461		-1.01501	0.041643											pnp	P05055	Polyribonucleotide nucleotidyltransferase	Escherichia coli (strain K12)	77101	674036700	674036700	8.30505	47	47	22	57.001	1135.39	34.7
	-1.01781	-0.2083		-1.01442	0.363164		-1.01551	0.533456		-1.01249	1.64902											yeaG	P0ACY3	Uncharacterized protein YeaG	Escherichia coli (strain K12)	74480.3	263692080	263692080	7.86089	26	26	12	45.113	653.737	14.8
	-1.01668	-0.213792		-1.01159	0.531916		-1.0145	0.53326		-1.00998	3.87373											groEL	P0A6F5	Chaperonin GroEL	Escherichia coli (strain K12)	57328.8	667835500	667835500	8.28365	17	17	8	35.284	363.834	10.2
	-1.01555	0.032424		-1.00877	0.53776		-1.0135	0.53206		-1.00746	3.87727											atpD	P0ABB4	ATP synthase subunit beta	Escherichia coli (strain K12)	50325.4	483085660	483085660	8.18043	8	8	5	51.557	278.061	15.9
	-1.01442	0.754628		-1.00595	0.548624		-1.01249	1.80239		-1.00495	3.88026											yqjI	P64588	Transcriptional regulator YqjI	Escherichia coli (strain K12)	23401.3	136744220	136744220	7.54272	10	10	4	37.383	210.413	14
	-1.01329	0.7617		-1.00312	0.559148		-1.01149	2.87052		-1.00243	3.88193											tufA	P0CE47	Elongation factor Tu 1	Escherichia coli (strain K12)	43283.6	868455550	0	NA	12	0	0	27.704	203.86	10.2
	-1.01216	0.76874		-1.0003	-0.044452		-1.01048	2.87172		-0.999917	1.72636											sdhA	P0AC41	Succinate dehydrogenase flavoprotein subunit	Escherichia coli (strain K12)	64421.8	92186670	92186670	7.45466	7	7	5	38.352	172.743	9.4
	-1.01103	0.775048		-0.997473	-0.111564		-1.00947	2.87288		-0.997402	-0.062664											gabD	P25526	Succinate-semialdehyde dehydrogenase [NADP(+)] GabD	Escherichia coli (strain K12)	51720.1	46798210	46798210	7.01919	7	7	5	35.477	160.462	10
	-1.0099	0.780132		-0.994649	-0.19778		-1.00847	2.87354		-0.994887	-0.184751											purB	P0AB89	Adenylosuccinate lyase	Escherichia coli (strain K12)	51542.8	28586940	28586940	7.14927	6	6	3	34.406	135.897	9.2
	-1.00877	0.784672		-0.991824	-0.29236		-1.00746	2.87406		-0.992372	-0.394723											pflB	P09373	Formate acetyltransferase 1	Escherichia coli (strain K12)	85357.2	12271676	12271676	6.78753	6	6	5	24.116	116.996	7.9
	-1.00764	0.786816		-0.989	-0.389008		-1.00646	2.8748		-0.989856	-0.6396											rho	P0AG30	Transcription termination factor Rho	Escherichia coli (strain K12)	47004.2	20644748	20644748	6.95844	5	5	3	34.453	104.388	6.7
	-1.00651	0.787884		-0.986176	-0.4954		-1.00545	2.87627		-0.987341	-0.910227											rpsA	P0AG67	30S ribosomal protein S1	Escherichia coli (strain K12)	61158.1	157974770	157974770	7.53883	5	5	4	27.163	96.38	8.8
	-1.00538	0.787664		-0.983352	-0.604048		-1.00445	2.878		-0.984826	-1.1898											atpA	P0ABB0	ATP synthase subunit alpha	Escherichia coli (strain K12)	55222.1	330513180	283119000	7.96199	6	4	3	17.06	92.144	4.1
	-1.00425	0.439248		-0.980527	-0.671112		-1.00344	2.87923		-0.982311	-1.46479											gabT	P22256	4-aminobutyrate aminotransferase GabT	Escherichia coli (strain K12)	45774.6	77203660	77203660	7.39868	3	3	3	42.868	83.836	5.6
	-1.00312	-0.020632		-0.977703	-0.70592		-1.00243	2.87573		-0.979796	-1.71256											aceA	P0A9G6	Isocitrate lyase	Escherichia coli (strain K12)	47521.6	0	0	NA	3	3	1	26.945	76.985	4.8
	-1.00199	-0.048076		-0.974879	-0.728852		-1.00143	1.24255		-0.977281	-1.89977											icd	P08200	Isocitrate dehydrogenase [NADP]	Escherichia coli (strain K12)	45756.7	229495970	229495970	7.86975	4	4	4	23.704	75.273	11.8
	-1.00086	-0.084752		-0.972055	-0.735376		-1.00042	-0.006771		-0.974765	-2.00468			SDS-PAGE type IV-A3								acs	P27550	Acetyl-coenzyme A synthetase	Escherichia coli (strain K12)	72093.6	177463100	177463100	8.06773	3	3	1	32.193	74.075	1.7
	-0.999734	-0.122876		-0.96923	-0.74386		-0.999415	-0.031063		-0.97225	-2.00211											sucD	P0AGE9	Succinate--CoA ligase [ADP-forming] subunit alpha	Escherichia coli (strain K12)	29777.5	109220690	109220690	7.7275	3	3	2	22.431	63.51	6.6
	-0.998604	-0.171316		-0.966406	-0.738608		-0.998409	-0.064692		-0.969735	-1.92852											purA	P0A7D4	Adenylosuccinate synthetase	Escherichia coli (strain K12)	47344.9	31841876	31841876	7.19535	3	3	2	23.553	59.12	2.8
	-0.997475	-0.22276		-0.963582	-0.731256		-0.997403	-0.100521		-0.96722	-1.8091											eno	P0A6P9	Enolase	Escherichia coli (strain K12)	45654.9	76822330	76822330	7.34258	2	2	2	39.748	58.359	5.6
	-0.996345	-0.27292		-0.960757	-0.725616		-0.996397	-0.156048		-0.964705	-1.66471											glyA	P0A825	Serine hydroxymethyltransferase	Escherichia coli (strain K12)	45316.6	271622700	271622700	7.95655	3	3	2	23.769	55.891	4.3
	-0.995215	-0.327312		-0.957933	-0.722896		-0.995391	-0.226242		-0.96219	-1.51963											nuoC	P33599	NADH-quinone oxidoreductase subunit C/D	Escherichia coli (strain K12)	68236.1	7714739	7714739	6.88732	3	3	2	19.444	55.457	2.2
	-0.994086	-0.382292		-0.955109	-0.70632		-0.994385	-0.296776		-0.959674	-1.40075											mreB	P0A9X4	Cell shape-determining protein MreB	Escherichia coli (strain K12)	36952.4	10425913	10425913	7.01811	3	3	2	18.831	53.952	5.8
	-0.992956	-0.44114		-0.952285	-0.660624		-0.993379	-0.376161		-0.957159	-1.31172											rpoA	P0A7Z4	DNA-directed RNA polymerase subunit alpha	Escherichia coli (strain K12)	36511.7	119335656	119335656	7.81674	2	2	1	31.668	51.81	3.6
	-0.991826	-0.501696		-0.949461	-0.594936		-0.992373	-0.462177		-0.954644	-1.25294											metH	P13009	Methionine synthase	Escherichia coli (strain K12)	NA	0	0	NA	2	2	2	30.273	48.091	NA
	-0.990697	-0.561624		-0.946636	-0.545924		-0.991367	-0.548164		-0.952129	-1.2357											sucC	P0A836	Succinate--CoA ligase [ADP-forming] subunit beta	Escherichia coli (strain K12)	41392.6	160198700	160198700	7.88064	2	2	2	25.249	45.705	5.4
	-0.989567	-0.619508		-0.943812	-0.501236		-0.990361	-0.638773		-0.949614	-1.25944											mazG	P0AEY3	Nucleoside triphosphate pyrophosphohydrolase	Escherichia coli (strain K12)	30412.3	76593700	76593700	7.88419	2	2	1	23.104	44.832	3.4
	-0.988438	-0.676576		-0.940988	-0.451736		-0.989355	-0.732546		-0.947099	-1.31717											metK	P0A817	S-adenosylmethionine synthase	Escherichia coli (strain K12)	41951.6	26903372	26903372	7.42981	2	2	1	24.672	44.218	2.9
	-0.987308	-0.73294		-0.938163	-0.402264		-0.988349	-0.826511		-0.944583	-1.39999											cysN	P23845	Sulfate adenylyltransferase subunit 1	Escherichia coli (strain K12)	NA	0	0	NA	1	1	1	43.577	43.577	NA
	-0.986178	-0.790496		-0.935339	-0.300412		-0.987343	-0.919908		-0.942068	-1.49624											rpsK	P0A7R9	30S ribosomal protein S11	Escherichia coli (strain K12)	NA	11790776	11790776	7.07154	2	2	2	20.968	41.419	NA
	-0.985049	-0.847892		-0.932515	-0.113544		-0.986337	-1.01367		-0.939553	-1.5693											ilvD	P05791	Dihydroxy-acid dehydratase	Escherichia coli (strain K12)	65531.6	16378541	16378541	7.21428	1	1	1	41.249	41.249	2.8
	-0.983919	-0.891264		-0.929691	0.328316		-0.985331	-1.10649		-0.937038	-1.57914											ahpC	P0AE08	Alkyl hydroperoxide reductase C	Escherichia coli (strain K12)	NA	6.2478e+06	6.2478e+06	6.79573	1	1	1	39.994	39.994	NA
	-0.98279	-0.928968		-0.926866	0.994088		-0.984325	-1.19764		-0.934523	-1.4943											lacZ	P00722	Beta-galactosidase	Escherichia coli (strain K12)	NA	0	0	NA	1	1	1	31.036	31.036	NA
	-0.98166	-0.964304		-0.924042	1.83847		-0.983319	-1.28486		-0.932008	-1.2709											sdhB	P07014	Succinate dehydrogenase iron-sulfur subunit	Escherichia coli (strain K12)	NA	4982124	4982124	6.69741	1	1	1	27.538	27.538	NA
	-0.98053	-0.989336		-0.921218	2.81693		-0.982313	-1.3709		-0.929492	-0.819435											rplB	P60422	50S ribosomal protein L2	Escherichia coli (strain K12)	29860.4	48312176	48312176	7.34958	2	2	2	14.265	27.138	5.1
	-0.979401	-1.0112		-0.918394	3.8977		-0.981307	-1.44914		-0.926977	-0.096673											prs	P0A717	Ribose-phosphate pyrophosphokinase	Escherichia coli (strain K12)	NA	9491199	9491199	6.97732	1	1	1	27.015	27.015	NA
	-0.978271	-1.0297		-0.915569	5.06186		-0.980301	-1.52256		-0.924462	0.787113											dnaK	P0A6Y8	Chaperone protein DnaK	Escherichia coli (strain K12)	NA	0	0	NA	1	1	1	26.992	26.992	NA
	-0.977141	-1.04244		-0.912745	6.21813		-0.979295	-1.5926		-0.921947	1.84924											rplE	P62399	50S ribosomal protein L5	Escherichia coli (strain K12)	20301.6	31838630	31838630	7.50295	1	1	1	26.41	26.41	6.1
	-0.976012	-1.05416		-0.909921	7.3147		-0.978289	-1.63721		-0.919432	2.99089											asd	P0A9Q9	Aspartate-semialdehyde dehydrogenase	Escherichia coli (strain K12)	NA	0	0	NA	1	1	1	26.195	26.195	NA
	-0.974882	-1.06189		-0.907097	8.26554		-0.977283	-1.67117		-0.916917	4.17841											rpsH	P0A7W7	30S ribosomal protein S8	Escherichia coli (strain K12)	14126.5	24555288	24555288	7.39015	1	1	1	25.232	25.232	9.2
	-0.973753	-1.06595		-0.904272	9.1403		-0.976277	-1.70177		-0.914401	5.3507											purT	P33221	Formate-dependent phosphoribosylglycinamide formyltransferase	Escherichia coli (strain K12)	NA	0	0	NA	1	1	1	24.266	24.266	NA
	-0.972623	-1.06979		-0.901448	9.91898		-0.975271	-1.70035		-0.911886	6.44518											prpE	P77495	Propionate--CoA ligase	Escherichia coli (strain K12)	NA	0	0	NA	1	1	1	23.058	23.058	NA
	-0.971493	-1.07294		-0.898624	10.6117		-0.974265	-1.68764		-0.909371	7.42402											rpoC	P0A8T7	DNA-directed RNA polymerase subunit beta'	Escherichia coli (strain K12)	NA	0	0	NA	1	1	1	21.791	21.791	NA
	-0.970364	-1.07561		-0.8958	11.1524		-0.973259	-1.67232		-0.906856	8.14096											tktA	P27302	Transketolase 1	Escherichia coli (strain K12)	NA	100364440	0	NA	1	0	0	20.379	20.379	NA
	-0.969234	-1.07874		-0.892975	11.5602		-0.972253	-1.64536		-0.904341	8.77566											clpX	P0A6H1	ATP-dependent Clp protease ATP-binding subunit ClpX	Escherichia coli (strain K12)	NA	9415786	9415786	6.97386	1	1	1	20.371	20.371	NA
	-0.968104	-1.0839		-0.890151	11.7477		-0.971247	-1.61143		-0.901826	9.26899
	-0.966975	-1.08967		-0.887327	11.6713		-0.970241	-1.57692		-0.89931	9.6209
	-0.965845	-1.09477		-0.884503	11.3915		-0.969235	-1.53404		-0.896795	9.79804
	-0.964716	-1.10041		-0.881678	10.9338		-0.968228	-1.48519		-0.89428	9.78628
	-0.963586	-1.10607		-0.878854	10.4545		-0.967222	-1.43616		-0.891765	9.66626
	-0.962456	-1.1078		-0.87603	9.99552		-0.966216	-1.38615		-0.88925	9.42148
	-0.961327	-1.10645		-0.873206	9.52157		-0.96521	-1.33397		-0.886735	9.06991
	-0.960197	-1.10491		-0.870381	9.0355		-0.964204	-1.28288		-0.884219	8.60717
	-0.959068	-1.10057		-0.867557	8.54541		-0.963198	-1.23827		-0.881704	8.05899
	-0.957938	-1.09315		-0.864733	8.08878		-0.962192	-1.19951		-0.879189	7.50262
	-0.956808	-1.08436		-0.861909	7.66142		-0.961186	-1.16138		-0.876674	6.95885
	-0.955679	-1.06392		-0.859084	7.26977		-0.96018	-1.12785		-0.874159	6.47186
	-0.954549	-1.03672		-0.85626	6.92146		-0.959174	-1.10286		-0.871644	6.01892
	-0.95342	-1.00908		-0.853436	6.60211		-0.958168	-1.07845		-0.869128	5.59672
	-0.95229	-0.97822		-0.850612	6.3067		-0.957162	-1.06016		-0.866613	5.19819
	-0.95116	-0.946636		-0.847787	6.02707		-0.956156	-1.04615		-0.864098	4.80232
	-0.950031	-0.917692		-0.844963	5.76062		-0.95515	-1.03181		-0.861583	4.41336
	-0.948901	-0.892744		-0.842139	5.51539		-0.954144	-1.02477		-0.859068	4.02757
	-0.947771	-0.867548		-0.839315	5.30439		-0.953138	-1.03058		-0.856553	3.64939
	-0.946642	-0.843212		-0.83649	5.10746		-0.952132	-1.03888		-0.854037	3.30437
	-0.945512	-0.820968		-0.833666	4.91636		-0.951126	-1.05094		-0.851522	2.96872
	-0.944383	-0.797288		-0.830842	4.73429		-0.95012	-1.06912		-0.849007	2.65722
	-0.943253	-0.77346		-0.828018	4.56403		-0.949114	-1.08791		-0.846492	2.35993
	-0.942123	-0.750224		-0.825193	4.40072		-0.948108	-1.11155		-0.843977	2.07856
	-0.940994	-0.72872		-0.822369	4.24721		-0.947102	-1.14125		-0.841462	1.82797
	-0.939864	-0.70506		-0.819545	4.10657		-0.946096	-1.17151		-0.838946	1.5879
	-0.938734	-0.6814		-0.816721	3.97429		-0.94509	-1.20368		-0.836431	1.36937
	-0.937605	-0.655412		-0.813896	3.85617		-0.944084	-1.23693		-0.833916	1.15871
	-0.936475	-0.614564		-0.811072	3.73788		-0.943078	-1.27045		-0.831401	0.958076
	-0.935346	-0.578372		-0.808248	3.62246		-0.942072	-1.3009		-0.828886	0.773188
	-0.934216	-0.523872		-0.805423	3.52225		-0.941066	-1.31229		-0.826371	0.591191
	-0.933086	-0.445956		-0.802599	3.4323		-0.94006	-1.32207		-0.823855	0.415438
	-0.931957	-0.36576		-0.799775	3.34782		-0.939054	-1.32486		-0.82134	0.247676
	-0.930827	-0.251236		-0.796951	3.26522		-0.938048	-1.30509		-0.818825	0.088571
	-0.929698	-0.126852		-0.794127	3.18671		-0.937042	-1.27816		-0.81631	-0.05703
	-0.928568	0.010192		-0.791302	3.10841		-0.936036	-1.24661		-0.813795	-0.19189
	-0.927438	0.186984		-0.788478	3.02411		-0.93503	-1.18766		-0.81128	-0.321389
	-0.926309	0.364984		-0.785654	2.93818		-0.934024	-1.11569		-0.808764	-0.439852
	-0.925179	0.562316		-0.78283	2.85806		-0.933018	-1.03906		-0.806249	-0.551392
	-0.924049	0.776032		-0.780005	2.77568		-0.932012	-0.867633		-0.803734	-0.651347
	-0.92292	0.991392		-0.777181	2.68636		-0.931006	-0.668657		-0.801219	-0.744546
	-0.92179	1.22533		-0.774357	2.59495		-0.93	-0.460081		-0.798704	-0.841623
	-0.920661	1.46442		-0.771532	2.50582		-0.928994	-0.197055		-0.796188	-0.932515
	-0.919531	1.70466		-0.768708	2.42797		-0.927988	0.097536		-0.793673	-1.02051
	-0.918401	1.97524		-0.765884	2.35548		-0.926982	0.393664		-0.791158	-1.10248
	-0.917272	2.24526		-0.76306	2.28634		-0.925976	0.723686		-0.788643	-1.1796
	-0.916142	2.51425		-0.760235	2.22558		-0.92497	1.06852		-0.786128	-1.25312
	-0.915013	2.80971		-0.757411	2.16109		-0.923964	1.41529		-0.783613	-1.31699
	-0.913883	3.09101		-0.754587	2.09493		-0.922958	1.79568		-0.781098	-1.37929
	-0.912753	3.37943		-0.751763	2.03351		-0.921952	2.19362		-0.778582	-1.44189
	-0.911624	3.6855		-0.748938	1.97653		-0.920946	2.58714		-0.776067	-1.50029
	-0.910494	3.96483		-0.746114	1.92147		-0.91994	2.98209		-0.773552	-1.5571
	-0.909364	4.2711		-0.74329	1.8656		-0.918934	3.39107		-0.771037	-1.61326
	-0.908235	4.57718		-0.740466	1.80298		-0.917928	3.79191		-0.768522	-1.66443
	-0.907105	4.84826		-0.737641	1.7427		-0.916922	4.18133		-0.766006	-1.71744
	-0.905976	5.14664		-0.734817	1.68822		-0.915916	4.57885		-0.763491	-1.76906
	-0.904846	5.4451		-0.731993	1.6398		-0.91491	4.96221		-0.760976	-1.81594
	-0.903716	5.73197		-0.729169	1.59498		-0.913904	5.33269		-0.758461	-1.85773
	-0.902587	6.02372		-0.726344	1.54942		-0.912898	5.7048		-0.755946	-1.90125
	-0.901457	6.30608		-0.72352	1.5065		-0.911892	6.05755		-0.753431	-1.94271
	-0.900328	6.58185		-0.720696	1.46019		-0.910886	6.33473		-0.750916	-1.97811
	-0.899198	6.85664		-0.717872	1.40488		-0.90988	6.61537		-0.7484	-2.01532
	-0.898068	7.10812		-0.715047	1.35746		-0.908873	6.87625		-0.745885	-2.05067
	-0.896939	7.33537		-0.712223	1.31794		-0.907867	7.07809		-0.74337	-2.07959
	-0.895809	7.55424		-0.709399	1.28479		-0.906861	7.29573		-0.740855	-2.10959
	-0.894679	7.73325		-0.706575	1.23999		-0.905855	7.50437		-0.73834	-2.14491
	-0.89355	7.88692		-0.70375	1.19562		-0.904849	7.68527		-0.735824	-2.17364
	-0.89242	8.0181		-0.700926	1.15984		-0.903843	7.85742		-0.733309	-2.19726
	-0.891291	8.08869		-0.698102	1.13278		-0.902837	8.02782		-0.730794	-2.22092
	-0.890161	8.1411		-0.695278	1.10608		-0.901831	8.14812		-0.728279	-2.24176
	-0.889031	8.1651		-0.692453	1.08306		-0.900825	8.24237		-0.725764	-2.26495
	-0.887902	8.143		-0.689629	1.07678		-0.899819	8.33511		-0.723249	-2.29282
	-0.886772	8.11098		-0.686805	1.06386		-0.898813	8.39607		-0.720733	-2.32108
	-0.885643	8.0422		-0.683981	1.04154		-0.897807	8.42022		-0.718218	-2.34364
	-0.884513	7.9347		-0.681156	1.01127		-0.896801	8.43961		-0.715703	-2.36375
	-0.883383	7.81871		-0.678332	0.995156		-0.895795	8.43616		-0.713188	-2.38718
	-0.882254	7.67564		-0.675508	0.978428		-0.894789	8.40306		-0.710673	-2.41144
	-0.881124	7.51665		-0.672684	0.95606		-0.893783	8.36503		-0.708158	-2.43983
	-0.879994	7.37441		-0.669859	0.928688		-0.892777	8.30591		-0.705642	-2.46513
	-0.878865	7.24421		-0.667035	0.899436		-0.891771	8.22117		-0.703127	-2.48573
	-0.877735	7.10247		-0.664211	0.869976		-0.890765	8.13565		-0.700612	-2.50517
	-0.876606	6.96214		-0.661387	0.842684		-0.889759	8.02858		-0.698097	-2.52455
	-0.875476	6.82462		-0.658562	0.820704		-0.888753	7.89807		-0.695582	-2.54373
	-0.874346	6.68633		-0.655738	0.797704		-0.887747	7.76218		-0.693067	-2.56198
	-0.873217	6.54052		-0.652914	0.778568		-0.886741	7.608		-0.690551	-2.57972
	-0.872087	6.39756		-0.65009	0.76152		-0.885735	7.43173		-0.688036	-2.59734
	-0.870957	6.26165		-0.647265	0.743388		-0.884729	7.25211		-0.685521	-2.61253
	-0.869828	6.12444		-0.644441	0.720012		-0.883723	7.0684		-0.683006	-2.62801
	-0.868698	5.98383		-0.641617	0.699296		-0.882717	6.87133		-0.680491	-2.6423
	-0.867569	5.84923		-0.638793	0.683348		-0.881711	6.67483		-0.677976	-2.65732
	-0.866439	5.72464		-0.635968	0.67494		-0.880705	6.48744		-0.67546	-2.67211
	-0.865309	5.5937		-0.633144	0.655368		-0.879699	6.29729		-0.672945	-2.68472
	-0.86418	5.46416		-0.63032	0.622348		-0.878693	6.1036		-0.67043	-2.69992
	-0.86305	5.34008		-0.627496	0.602348		-0.877687	5.92817		-0.667915	-2.71457
	-0.861921	5.22256		-0.624671	0.578592		-0.876681	5.75895		-0.6654	-2.72827
	-0.860791	5.09931		-0.621847	0.548944		-0.875675	5.58661		-0.662885	-2.74189
	-0.859661	4.98042		-0.619023	0.526152		-0.874669	5.43438		-0.660369	-2.75514
	-0.858532	4.8735		-0.616198	0.507284		-0.873663	5.28261		-0.657854	-2.76883
	-0.857402	4.7721		-0.613374	0.487208		-0.872657	5.12927		-0.655339	-2.78192
	-0.856272	4.66835		-0.61055	0.466124		-0.871651	4.98365		-0.652824	-2.79775
	-0.855143	4.57		-0.607726	0.439348		-0.870645	4.84133		-0.650309	-2.81099
	-0.854013	4.48376		-0.604901	0.415444		-0.869639	4.69429		-0.647794	-2.82107
	-0.852884	4.39604		-0.602077	0.409556		-0.868633	4.55611		-0.645278	-2.83148
	-0.851754	4.30482		-0.599253	0.396436		-0.867627	4.41692		-0.642763	-2.84208
	-0.850624	4.21724		-0.596429	0.385724		-0.866621	4.27363		-0.640248	-2.8548
	-0.849495	4.13948		-0.593604	0.38042		-0.865615	4.1391		-0.637733	-2.86754
	-0.848365	4.05691		-0.59078	0.369452		-0.864609	4.00312		-0.635218	-2.87961
	-0.847236	3.97536		-0.587956	0.35926		-0.863603	3.86423		-0.632703	-2.89021
	-0.846106	3.89848		-0.585132	0.350116		-0.862597	3.72856		-0.630187	-2.89739
	-0.844976	3.82769		-0.582307	0.342404		-0.861591	3.59322		-0.627672	-2.90824
	-0.843847	3.75568		-0.579483	0.335408		-0.860585	3.45002		-0.625157	-2.91768
	-0.842717	3.68562		-0.576659	0.32118		-0.859579	3.31526		-0.622642	-2.92742
	-0.841587	3.62124		-0.573835	0.3071		-0.858573	3.19083		-0.620127	-2.93761
	-0.840458	3.55453		-0.57101	0.297348		-0.857567	3.06175		-0.617612	-2.94708
	-0.839328	3.48658		-0.568186	0.286828		-0.856561	2.94165		-0.615096	-2.95706
	-0.838199	3.4213		-0.565362	0.2727		-0.855555	2.82907		-0.612581	-2.96739
	-0.837069	3.36501		-0.562538	0.2597		-0.854549	2.71552		-0.610066	-2.98192
	-0.835939	3.3074		-0.559713	0.249796		-0.853543	2.59925		-0.607551	-2.99472
	-0.83481	3.25064		-0.556889	0.25156		-0.852537	2.49633		-0.605036	-3.00475
	-0.83368	3.19811		-0.554065	0.251672		-0.851531	2.38671		-0.602521	-3.01603
	-0.832551	3.1491		-0.551241	0.24594		-0.850525	2.28113		-0.600005	-3.02337
	-0.831421	3.09808		-0.548416	0.239216		-0.849519	2.18376		-0.59749	-3.03111
	-0.830291	3.04848		-0.545592	0.224272		-0.848513	2.08184		-0.594975	-3.03951
	-0.829162	3.00319		-0.542768	0.207972		-0.847507	1.98455		-0.59246	-3.04888
	-0.828032	2.95412		-0.539944	0.194656		-0.846501	1.89738		-0.589945	-3.05924
	-0.826902	2.90436		-0.537119	0.181688		-0.845495	1.80903		-0.58743	-3.06605
	-0.825773	2.85598		-0.534295	0.164984		-0.844489	1.71992		-0.584914	-3.07531
	-0.824643	2.81375		-0.531471	0.15414		-0.843482	1.64237		-0.582399	-3.08493
	-0.823514	2.76868		-0.528647	0.131968		-0.842476	1.5584		-0.579884	-3.09542
	-0.822384	2.72356		-0.525822	0.107356		-0.84147	1.47611		-0.577369	-3.10603
	-0.821254	2.68171		-0.522998	0.09808		-0.840464	1.4026		-0.574854	-3.11411
	-0.820125	2.64313		-0.520174	0.095916		-0.839458	1.32599		-0.572339	-3.1199
	-0.818995	2.6035		-0.51735	0.091688		-0.838452	1.25037		-0.569823	-3.12288
	-0.817865	2.56426		-0.514525	0.084636		-0.837446	1.17822		-0.567308	-3.1285
	-0.816736	2.52737		-0.511701	0.0771		-0.83644	1.10657		-0.564793	-3.13527
	-0.815606	2.49024		-0.508877	0.072832		-0.835434	1.0341		-0.562278	-3.1411
	-0.814477	2.453		-0.506053	0.069328		-0.834428	0.969791		-0.559763	-3.1468
	-0.813347	2.41732		-0.503228	0.064804		-0.833422	0.901496		-0.557248	-3.1518
	-0.812217	2.38722		-0.500404	0.063784		-0.832416	0.833512		-0.554732	-3.15766
	-0.811088	2.35612		-0.49758	0.061496		-0.83141	0.770663		-0.552217	-3.16503
	-0.809958	2.32508		-0.494756	0.052		-0.830404	0.707769		-0.549702	-3.17286
	-0.808829	2.29444		-0.491931	0.046136		-0.829398	0.644566		-0.547187	-3.18147
	-0.807699	2.26432		-0.489107	0.042828		-0.828392	0.585083		-0.544672	-3.18697
	-0.806569	2.23329		-0.486283	0.04304		-0.827386	0.524646		-0.542157	-3.19216
	-0.80544	2.20278		-0.483459	0.039244		-0.82638	0.463065		-0.539641	-3.19769
	-0.80431	2.17498		-0.480634	0.030804		-0.825374	0.406381		-0.537126	-3.2033
	-0.803181	2.14728		-0.47781	0.025776		-0.824368	0.347264		-0.534611	-3.20813
	-0.802051	2.11944		-0.474986	0.02008		-0.823362	0.288483		-0.532096	-3.21114
	-0.800921	2.09309		-0.472162	0.018528		-0.822356	0.234679		-0.529581	-3.21616
	-0.799792	2.07347		-0.469337	0.012608		-0.82135	0.183456		-0.527066	-3.21834
	-0.798662	2.05268		-0.466513	0.00514		-0.820344	0.13259		-0.52455	-3.22245
	-0.797532	2.03184		-0.463689	-0.00204		-0.819338	0.086438		-0.522035	-3.2294
	-0.796403	2.01188		-0.460864	-0.008756		-0.818332	0.041232		-0.51952	-3.23421
	-0.795273	1.99062		-0.45804	-0.016572		-0.817326	-0.004444		-0.517005	-3.23789
	-0.794144	1.96618		-0.455216	-0.021068		-0.81632	-0.047512		-0.51449	-3.24236
	-0.793014	1.94193		-0.452392	-0.022596		-0.815314	-0.095698		-0.511975	-3.24819
	-0.791884	1.91945		-0.449567	-0.025316		-0.814308	-0.144169		-0.509459	-3.25378
	-0.790755	1.89425		-0.446743	-0.034336		-0.813302	-0.188455		-0.506944	-3.26073
	-0.789625	1.86871		-0.443919	-0.050492		-0.812296	-0.22867		-0.504429	-3.26793
	-0.788495	1.84323		-0.441095	-0.058588		-0.81129	-0.268987		-0.501914	-3.27025
	-0.787366	1.81854		-0.43827	-0.064148		-0.810284	-0.307121		-0.499399	-3.2751
	-0.786236	1.79121		-0.435446	-0.062368		-0.809278	-0.34518		-0.496884	-3.28107
	-0.785107	1.76407		-0.432622	-0.062856		-0.808272	-0.383982		-0.494368	-3.28621
	-0.783977	1.73769		-0.429798	-0.0661		-0.807266	-0.419184		-0.491853	-3.29258
	-0.782847	1.71062		-0.426973	-0.070752		-0.80626	-0.452502		-0.489338	-3.2963
	-0.781718	1.68107		-0.424149	-0.07468		-0.805254	-0.486045		-0.486823	-3.29646
	-0.780588	1.65161		-0.421325	-0.077924		-0.804248	-0.518076		-0.484308	-3.29677
	-0.779459	1.62342		-0.418501	-0.08136		-0.803242	-0.550035		-0.481793	-3.30016
	-0.778329	1.5951		-0.415676	-0.084776		-0.802236	-0.583427		-0.479277	-3.30385
	-0.777199	1.5666		-0.412852	-0.087228		-0.80123	-0.614249		-0.476762	-3.30582
	-0.77607	1.53837		-0.410028	-0.089788		-0.800224	-0.647406		-0.474247	-3.31009
	-0.77494	1.51214		-0.407204	-0.100284		-0.799218	-0.681721		-0.471732	-3.31012
	-0.773811	1.48653		-0.404379	-0.108812		-0.798212	-0.714349		-0.469217	-3.31177
	-0.772681	1.46087		-0.401555	-0.114104		-0.797206	-0.745398		-0.466702	-3.31709
	-0.771551	1.43555		-0.398731	-0.118292		-0.7962	-0.776749		-0.464186	-3.32355
	-0.770422	1.40839		-0.395907	-0.12562		-0.795194	-0.806198		-0.461671	-3.32635
	-0.769292	1.37851		-0.393082	-0.138244		-0.794188	-0.830871		-0.459156	-3.33031
	-0.768162	1.34912		-0.390258	-0.15474		-0.793182	-0.856638		-0.456641	-3.334
	-0.767033	1.32408		-0.387434	-0.165924		-0.792176	-0.881842		-0.454126	-3.33653
	-0.765903	1.3017		-0.38461	-0.172024		-0.79117	-0.909054		-0.451611	-3.34012
	-0.764774	1.27924		-0.381785	-0.183968		-0.790164	-0.93765		-0.449095	-3.34489
	-0.763644	1.25734		-0.378961	-0.19444		-0.789158	-0.964939		-0.44658	-3.3492
	-0.762514	1.23806		-0.376137	-0.204284		-0.788152	-0.989195		-0.444065	-3.35001
	-0.761385	1.21622		-0.373313	-0.225224		-0.787146	-1.01282		-0.44155	-3.35104
	-0.760255	1.19441		-0.370488	-0.243484		-0.786139	-1.03605		-0.439035	-3.35073
	-0.759125	1.17344		-0.367664	-0.254828		-0.785133	-1.0589		-0.43652	-3.35004
	-0.757996	1.15235		-0.36484	-0.25682		-0.784127	-1.08323		-0.434004	-3.35183
	-0.756866	1.12942		-0.362016	-0.254588		-0.783121	-1.10607		-0.431489	-3.35365
	-0.755737	1.10678		-0.359191	-0.257332		-0.782115	-1.12634		-0.428974	-3.35397
	-0.754607	1.08776		-0.356367	-0.266804		-0.781109	-1.14656		-0.426459	-3.35344
	-0.753477	1.07264		-0.353543	-0.276584		-0.780103	-1.16608		-0.423944	-3.35441
	-0.752348	1.05762		-0.350719	-0.286448		-0.779097	-1.18395		-0.421429	-3.35495
	-0.751218	1.0427		-0.347894	-0.2906		-0.778091	-1.20258		-0.418913	-3.35732
	-0.750089	1.02726		-0.34507	-0.288268		-0.777085	-1.22098		-0.416398	-3.35917
	-0.748959	1.00871		-0.342246	-0.289512		-0.776079	-1.23907		-0.413883	-3.35999
	-0.747829	0.990296		-0.339422	-0.295604		-0.775073	-1.25844		-0.411368	-3.36037
	-0.7467	0.972692		-0.336597	-0.303272		-0.774067	-1.27709		-0.408853	-3.36244
	-0.74557	0.954976		-0.333773	-0.305812		-0.773061	-1.29469		-0.406337	-3.36583
	-0.74444	0.934452		-0.330949	-0.301316		-0.772055	-1.31259		-0.403822	-3.36849
	-0.743311	0.913552		-0.328125	-0.29498		-0.771049	-1.32994		-0.401307	-3.3733
	-0.742181	0.895464		-0.3253	-0.288684		-0.770043	-1.34519		-0.398792	-3.37561
	-0.741052	0.882348		-0.322476	-0.288612		-0.769037	-1.36145		-0.396277	-3.377
	-0.739922	0.869752		-0.319652	-0.295152		-0.768031	-1.37773		-0.393762	-3.3803
	-0.738792	0.857172		-0.316828	-0.298164		-0.767025	-1.39431		-0.391246	-3.38339
	-0.737663	0.843908		-0.314003	-0.297848		-0.766019	-1.41089		-0.388731	-3.38601
	-0.736533	0.82592		-0.311179	-0.294784		-0.765013	-1.42676		-0.386216	-3.38667
	-0.735404	0.807664		-0.308355	-0.29094		-0.764007	-1.44136		-0.383701	-3.38698
	-0.734274	0.790212		-0.30553	-0.288448		-0.763001	-1.45666		-0.381186	-3.38842
	-0.733144	0.77638		-0.302706	-0.294436		-0.761995	-1.47196		-0.378671	-3.39054
	-0.732015	0.763096		-0.299882	-0.302408		-0.760989	-1.4859		-0.376155	-3.39297
	-0.730885	0.749868		-0.297058	-0.306468		-0.759983	-1.50096		-0.37364	-3.39578
	-0.729755	0.739096		-0.294234	-0.3084		-0.758977	-1.51584		-0.371125	-3.39786
	-0.728626	0.727916		-0.291409	-0.310808		-0.757971	-1.52939		-0.36861	-3.39878
	-0.727496	0.71622		-0.288585	-0.313564		-0.756965	-1.54397		-0.366095	-3.40078
	-0.726367	0.704488		-0.285761	-0.316344		-0.755959	-1.55819		-0.36358	-3.40334
	-0.725237	0.6909		-0.282936	-0.319448		-0.754953	-1.57096		-0.361064	-3.40481
	-0.724107	0.671412		-0.280112	-0.322896		-0.753947	-1.58365		-0.358549	-3.40615
	-0.722978	0.651564		-0.277288	-0.325244		-0.752941	-1.59657		-0.356034	-3.40897
	-0.721848	0.632884		-0.274464	-0.328444		-0.751935	-1.60823		-0.353519	-3.41163
	-0.720719	0.618572		-0.271639	-0.334476		-0.750929	-1.62129		-0.351004	-3.41376
	-0.719589	0.605464		-0.268815	-0.340544		-0.749923	-1.63424		-0.348489	-3.41486
	-0.718459	0.592464		-0.265991	-0.343852		-0.748917	-1.64538		-0.345973	-3.41574
	-0.71733	0.580536		-0.263167	-0.347552		-0.747911	-1.65576		-0.343458	-3.41876
	-0.7162	0.565252		-0.260342	-0.353488		-0.746905	-1.66651		-0.340943	-3.42131
	-0.71507	0.54816		-0.257518	-0.36002		-0.745899	-1.6776		-0.338428	-3.42171
	-0.713941	0.531028		-0.254694	-0.367536		-0.744893	-1.68899		-0.335913	-3.42062
	-0.712811	0.512452		-0.25187	-0.377172		-0.743887	-1.70055		-0.333398	-3.42101
	-0.711682	0.498468		-0.249045	-0.384604		-0.742881	-1.71036		-0.330882	-3.42241
	-0.710552	0.484776		-0.246221	-0.38872		-0.741875	-1.72092		-0.328367	-3.42518
	-0.709422	0.472296		-0.243397	-0.394252		-0.740869	-1.73189		-0.325852	-3.42671
	-0.708293	0.464476		-0.240573	-0.394104		-0.739863	-1.74212		-0.323337	-3.4267
	-0.707163	0.456776		-0.237748	-0.390016		-0.738857	-1.75187		-0.320822	-3.42793
	-0.706033	0.44902		-0.234924	-0.38668		-0.737851	-1.76179		-0.318307	-3.4304
	-0.704904	0.44092		-0.2321	-0.387596		-0.736845	-1.77101		-0.315791	-3.43544
	-0.703774	0.4302		-0.229276	-0.388144		-0.735839	-1.77948		-0.313276	-3.43769
	-0.702645	0.41886		-0.226451	-0.384276		-0.734833	-1.78831		-0.310761	-3.43616
	-0.701515	0.407492		-0.223627	-0.374664		-0.733827	-1.79658		-0.308246	-3.43447
	-0.700385	0.398496		-0.220803	-0.369616		-0.732821	-1.80407		-0.305731	-3.43488
	-0.699256	0.385048		-0.217979	-0.365992		-0.731815	-1.81148		-0.303216	-3.43705
	-0.698126	0.371448		-0.215154	-0.359264		-0.730809	-1.81829		-0.3007	-3.43582
	-0.696997	0.358184		-0.21233	-0.359632		-0.729803	-1.82445		-0.298185	-3.43427
	-0.695867	0.350764		-0.209506	-0.362808		-0.728797	-1.83093		-0.29567	-3.43468
	-0.694737	0.3437		-0.206682	-0.36118		-0.727791	-1.83734		-0.293155	-3.43583
	-0.693608	0.336896		-0.203857	-0.357456		-0.726785	-1.84493		-0.29064	-3.43838
	-0.692478	0.330032		-0.201033	-0.358072		-0.725779	-1.85384		-0.288125	-3.4421
	-0.691348	0.321112		-0.198209	-0.362284		-0.724773	-1.86263		-0.285609	-3.44493
	-0.690219	0.311284		-0.195385	-0.370368		-0.723767	-1.87129		-0.283094	-3.44571
	-0.689089	0.301328		-0.19256	-0.379612		-0.72276	-1.87993		-0.280579	-3.44608
	-0.68796	0.294972		-0.189736	-0.387076		-0.721754	-1.88804		-0.278064	-3.44969
	-0.68683	0.290632		-0.186912	-0.392224		-0.720748	-1.8943		-0.275549	-3.44925
	-0.6857	0.286588		-0.184088	-0.394408		-0.719742	-1.90003		-0.273034	-3.44953
	-0.684571	0.282096		-0.181263	-0.393252		-0.718736	-1.90565		-0.270518	-3.45078
	-0.683441	0.27222		-0.178439	-0.399216		-0.71773	-1.91225		-0.268003	-3.45039
	-0.682312	0.25894		-0.175615	-0.407128		-0.716724	-1.92039		-0.265488	-3.45097
	-0.681182	0.245108		-0.172791	-0.411188		-0.715718	-1.9282		-0.262973	-3.45127
	-0.680052	0.231372		-0.169966	-0.413268		-0.714712	-1.93585		-0.260458	-3.45149
	-0.678923	0.218824		-0.167142	-0.415584		-0.713706	-1.94364		-0.257943	-3.45099
	-0.677793	0.207024		-0.164318	-0.4206		-0.7127	-1.95147		-0.255427	-3.45245
	-0.676663	0.195324		-0.161494	-0.424564		-0.711694	-1.95989		-0.252912	-3.45451
	-0.675534	0.185396		-0.158669	-0.426184		-0.710688	-1.96903		-0.250397	-3.45407
	-0.674404	0.174		-0.155845	-0.42818		-0.709682	-1.97796		-0.247882	-3.45576
	-0.673275	0.162144		-0.153021	-0.432472		-0.708676	-1.98618		-0.245367	-3.45625
	-0.672145	0.150448		-0.150197	-0.430888		-0.70767	-1.99445		-0.242852	-3.45769
	-0.671015	0.143664		-0.147372	-0.42096		-0.706664	-2.00218		-0.240336	-3.46119
	-0.669886	0.139708		-0.144548	-0.413764		-0.705658	-2.00863		-0.237821	-3.46285
	-0.668756	0.136148		-0.141724	-0.412496		-0.704652	-2.0149		-0.235306	-3.46312
	-0.667627	0.132492		-0.1389	-0.411616		-0.703646	-2.02113		-0.232791	-3.46205
	-0.666497	0.128376		-0.136075	-0.407744		-0.70264	-2.02746		-0.230276	-3.46161
	-0.665367	0.123952		-0.133251	-0.405336		-0.701634	-2.03403		-0.227761	-3.46332
	-0.664238	0.119484		-0.130427	-0.40714		-0.700628	-2.04064		-0.225245	-3.46592
	-0.663108	0.115664		-0.127602	-0.412756		-0.699622	-2.04748		-0.22273	-3.46597
	-0.661978	0.10938		-0.124778	-0.416868		-0.698616	-2.05418		-0.220215	-3.46613
	-0.660849	0.102444		-0.121954	-0.419056		-0.69761	-2.06044		-0.2177	-3.46807
	-0.659719	0.095484		-0.11913	-0.427516		-0.696604	-2.06625		-0.215185	-3.4691
	-0.65859	0.088164		-0.116305	-0.437212		-0.695598	-2.07299		-0.21267	-3.46992
	-0.65746	0.079524		-0.113481	-0.44492		-0.694592	-2.07957		-0.210154	-3.47067
	-0.65633	0.070536		-0.110657	-0.45394		-0.693586	-2.08545		-0.207639	-3.46942
	-0.655201	0.06284		-0.107833	-0.4579		-0.69258	-2.09061		-0.205124	-3.46628
	-0.654071	0.0584		-0.105008	-0.454868		-0.691574	-2.09566		-0.202609	-3.46661
	-0.652942	0.055204		-0.102184	-0.448832		-0.690568	-2.1004		-0.200094	-3.46732
	-0.651812	0.052128		-0.09936	-0.439908		-0.689562	-2.10577		-0.197579	-3.46739
	-0.650682	0.048036		-0.096536	-0.434752		-0.688556	-2.11133		-0.195063	-3.47007
	-0.649553	0.041824		-0.093711	-0.43884		-0.68755	-2.11651		-0.192548	-3.4735
	-0.648423	0.035092		-0.090887	-0.443636		-0.686544	-2.12118		-0.190033	-3.4767
	-0.647293	0.02834		-0.088063	-0.442932		-0.685538	-2.12575		-0.187518	-3.47961
	-0.646164	0.023232		-0.085239	-0.436928		-0.684532	-2.1296		-0.185003	-3.48272
	-0.645034	0.016164		-0.082414	-0.436764		-0.683526	-2.13466		-0.182488	-3.48623
	-0.643905	0.008556		-0.07959	-0.44914		-0.68252	-2.13969		-0.179972	-3.48676
	-0.642775	0.000128		-0.076766	-0.463924		-0.681514	-2.14438		-0.177457	-3.48822
	-0.641645	-0.009568		-0.073942	-0.47292		-0.680508	-2.14879		-0.174942	-3.48776
	-0.640516	-0.019		-0.071117	-0.476296		-0.679502	-2.15318		-0.172427	-3.48493
	-0.639386	-0.027624		-0.068293	-0.478524		-0.678496	-2.15811		-0.169912	-3.48162
	-0.638257	-0.0362		-0.065469	-0.478864		-0.67749	-2.16439		-0.167397	-3.48175
	-0.637127	-0.047864		-0.062645	-0.477668		-0.676484	-2.17102		-0.164881	-3.48146
	-0.635997	-0.061724		-0.05982	-0.477764		-0.675478	-2.17555		-0.162366	-3.48222
	-0.634868	-0.075772		-0.056996	-0.482208		-0.674472	-2.17829		-0.159851	-3.48343
	-0.633738	-0.086756		-0.054172	-0.4803		-0.673466	-2.18096		-0.157336	-3.483
	-0.632608	-0.093132		-0.051348	-0.470904		-0.67246	-2.18461		-0.154821	-3.48224
	-0.631479	-0.09784		-0.048523	-0.463744		-0.671454	-2.19078		-0.152306	-3.48395
	-0.630349	-0.102032		-0.045699	-0.458648		-0.670448	-2.1979		-0.14979	-3.48789
	-0.62922	-0.105896		-0.042875	-0.455536		-0.669442	-2.20419		-0.147275	-3.48836
	-0.62809	-0.1104		-0.040051	-0.452868		-0.668436	-2.20884		-0.14476	-3.48853
	-0.62696	-0.115284		-0.037226	-0.448652		-0.66743	-2.21326		-0.142245	-3.48828
	-0.625831	-0.120904		-0.034402	-0.440128		-0.666424	-2.21799		-0.13973	-3.48868
	-0.624701	-0.128368		-0.031578	-0.431956		-0.665418	-2.22339		-0.137215	-3.49087
	-0.623572	-0.1368		-0.028754	-0.425008		-0.664412	-2.2289		-0.134699	-3.49159
	-0.622442	-0.145284		-0.025929	-0.420388		-0.663406	-2.23397		-0.132184	-3.4934
	-0.621312	-0.15278		-0.023105	-0.421016		-0.6624	-2.23859		-0.129669	-3.49653
	-0.620183	-0.16016		-0.020281	-0.425		-0.661394	-2.24353		-0.127154	-3.49867
	-0.619053	-0.167808		-0.017457	-0.431628		-0.660387	-2.24849		-0.124639	-3.4986
	-0.617923	-0.17482		-0.014632	-0.443776		-0.659381	-2.25432		-0.122123	-3.49961
	-0.616794	-0.17956		-0.011808	-0.453736		-0.658375	-2.26031		-0.119608	-3.49872
	-0.615664	-0.183036		-0.008984	-0.460924		-0.657369	-2.26566		-0.117093	-3.49855
	-0.614535	-0.186432		-0.00616	-0.275296		-0.656363	-2.26988		-0.114578	-3.49969
	-0.613405	-0.19018		-0.003335	-0.0034		-0.655357	-2.27387		-0.112063	-3.49981
	-0.612275	-0.195796		-0.000511	-0.003544		-0.654351	-2.27811		-0.109548	-3.49838
	-0.611146	-0.20274		0.002313	-0.001376		-0.653345	-2.28309		-0.107032	-3.49623
	-0.610016	-0.209884		0.005137	0.011236		-0.652339	-2.28823		-0.104517	-3.49685
	-0.608886	-0.213904		0.007962	0.01266		-0.651333	-2.29245		-0.102002	-3.4972
	-0.607757	-0.214976		0.010786	0.0164		-0.650327	-2.29412		-0.099487	-3.49646
	-0.606627	-0.21538		0.01361	0.02562		-0.649321	-2.29552		-0.096972	-3.49747
	-0.605498	-0.216716		0.016434	0.033384		-0.648315	-2.29723		-0.094457	-3.49625
	-0.604368	-0.221012		0.019259	0.033312		-0.647309	-2.30121		-0.091941	-3.49721
	-0.603238	-0.22632		0.022083	0.034676		-0.646303	-2.30636		-0.089426	-3.49924
	-0.602109	-0.231424		0.024907	0.03434		-0.645297	-2.31139		-0.086911	-3.5013
	-0.600979	-0.235552		0.027732	0.039352		-0.644291	-2.31567		-0.084396	-3.50362
	-0.59985	-0.238288		0.030556	0.05428		-0.643285	-2.31953		-0.081881	-3.50632
	-0.59872	-0.240528		0.03338	0.067404		-0.642279	-2.3231		-0.079366	-3.50895
	-0.59759	-0.242748		0.036204	0.073632		-0.641273	-2.32621		-0.07685	-3.50846
	-0.596461	-0.243988		0.039029	0.07066		-0.640267	-2.32958		-0.074335	-3.50732
	-0.595331	-0.244948		0.041853	0.06768		-0.639261	-2.33287		-0.07182	-3.50641
	-0.594201	-0.246044		0.044677	0.0551		-0.638255	-2.33566		-0.069305	-3.50714
	-0.593072	-0.247004		0.047501	0.046052		-0.637249	-2.33854		-0.06679	-3.50546
	-0.591942	-0.248192		0.050326	0.030588		-0.636243	-2.34144		-0.064275	-3.50456
	-0.590813	-0.251072		0.05315	0.007688		-0.635237	-2.34506		-0.061759	-3.5054
	-0.589683	-0.254752		0.055974	-0.008536		-0.634231	-2.35008		-0.059244	-3.50595
	-0.588553	-0.258544		0.058798	-0.017948		-0.633225	-2.35503		-0.056729	-3.50549
	-0.587424	-0.264096		0.061623	-0.022956		-0.632219	-2.35937		-0.054214	-3.50779
	-0.586294	-0.27088		0.064447	-0.028296		-0.631213	-2.36275		-0.051699	-3.51022
	-0.585165	-0.278016		0.067271	-0.025988		-0.630207	-2.36604		-0.049184	-3.50939
	-0.584035	-0.284512		0.070095	-0.01128		-0.629201	-2.3697		-0.046668	-3.5095
	-0.582905	-0.289552		0.07292	-0.00368		-0.628195	-2.37393		-0.044153	-3.50909
	-0.581776	-0.293972		0.075744	-0.000336		-0.627189	-2.37822		-0.041638	-3.50624
	-0.580646	-0.298492		0.078568	0.01262		-0.626183	-2.38034		-0.039123	-3.5027
	-0.579516	-0.303528		0.081392	0.021704		-0.625177	-2.38306		-0.036608	-3.50255
	-0.578387	-0.308524		0.084217	0.026644		-0.624171	-2.38587		-0.034093	-3.50182
	-0.577257	-0.312984		0.087041	0.034076		-0.623165	-2.38914		-0.031577	-3.50054
	-0.576128	-0.317704		0.089865	0.043156		-0.622159	-2.39272		-0.029062	-3.49876
	-0.574998	-0.323988		0.092689	0.049764		-0.621153	-2.39631		-0.026547	-3.4969
	-0.573868	-0.33228		0.095514	0.054896		-0.620147	-2.39953		-0.024032	-3.49483
	-0.572739	-0.3412		0.098338	0.065912		-0.619141	-2.40284		-0.021517	-3.49564
	-0.571609	-0.35026		0.101162	0.090624		-0.618135	-2.40622		-0.019002	-3.49676
	-0.57048	-0.35806		0.103986	0.119544		-0.617129	-2.40941		-0.016486	-3.4957
	-0.56935	-0.36424		0.106811	0.142176		-0.616123	-2.41283		-0.013971	-3.49446
	-0.56822	-0.37036		0.109635	0.168768		-0.615117	-2.41621		-0.011456	-3.49575
	-0.567091	-0.376952		0.112459	0.211804		-0.614111	-2.41902		-0.008941	-3.49801
	-0.565961	-0.385552		0.115283	0.27472		-0.613105	-2.42197		-0.006426	-3.50048
	-0.564831	-0.39576		0.118108	0.3758		-0.612099	-2.42524		-0.003911	-0.987266
	-0.563702	-0.405352		0.120932	0.552444		-0.611093	-2.42927		-0.001395	-0.002001
	-0.562572	-0.412524		0.123756	0.77648		-0.610087	-2.43396		0.00112	-0.003348
	-0.561443	-0.417448		0.12658	1.02915		-0.609081	-2.43867		0.003635	-0.00499
	-0.560313	-0.421992		0.129405	1.30647		-0.608075	-2.44297		0.00615	-0.005949
	-0.559183	-0.425348		0.132229	1.60221		-0.607069	-2.44716		0.008665	-0.004885
	-0.558054	-0.426564		0.135053	1.91048		-0.606063	-2.45136		0.01118	-0.001087
	-0.556924	-0.426816		0.137877	2.22303		-0.605057	-2.45499		0.013696	0.006118
	-0.555794	-0.427052		0.140702	2.51112		-0.604051	-2.4577		0.016211	0.011778
	-0.554665	-0.427948		0.143526	2.76718		-0.603045	-2.46028		0.018726	0.014897
	-0.553535	-0.430404		0.14635	2.97168		-0.602039	-2.46285		0.021241	0.019641
	-0.552406	-0.433796		0.149174	3.08187		-0.601032	-2.46612		0.023756	0.023714
	-0.551276	-0.437448		0.151999	3.12962		-0.600026	-2.46969		0.026271	0.024946
	-0.550146	-0.441976		0.154823	3.12404		-0.59902	-2.47306		0.028787	0.026745
	-0.549017	-0.44716		0.157647	3.06907		-0.598014	-2.47674		0.031302	0.028879
	-0.547887	-0.452368		0.160471	2.98473		-0.597008	-2.48062		0.033817	0.027471
	-0.546758	-0.456508		0.163296	2.87736		-0.596002	-2.48437		0.036332	0.023687
	-0.545628	-0.45728		0.16612	2.74655		-0.594996	-2.48804		0.038847	0.02004
	-0.544498	-0.455652		0.168944	2.61444		-0.59399	-2.49186		0.041362	0.020261
	-0.543369	-0.453924		0.171768	2.48076		-0.592984	-2.49509		0.043878	0.018905
	-0.542239	-0.453612		0.174593	2.34933		-0.591978	-2.4973		0.046393	0.018428
	-0.54111	-0.454448		0.177417	2.22596		-0.590972	-2.49948		0.048908	0.017772
	-0.53998	-0.455008		0.180241	2.10224		-0.589966	-2.50165		0.051423	0.015187
	-0.53885	-0.454752		0.183066	1.98751		-0.58896	-2.5042		0.053938	0.012047
	-0.537721	-0.453292		0.18589	1.88086		-0.587954	-2.50692		0.056453	0.011085
	-0.536591	-0.45222		0.188714	1.78212		-0.586948	-2.50954		0.058969	0.014012
	-0.535461	-0.4519		0.191538	1.69968		-0.585942	-2.5124		0.061484	0.012869
	-0.534332	-0.452256		0.194363	1.63064		-0.584936	-2.51566		0.063999	0.010744
	-0.533202	-0.455096		0.197187	1.56808		-0.58393	-2.51904		0.066514	0.007829
	-0.532073	-0.459884		0.200011	1.50906		-0.582924	-2.52306		0.069029	0.004985
	-0.530943	-0.46502		0.202835	1.45778		-0.581918	-2.52747		0.071544	0.004202
	-0.529813	-0.470388		0.20566	1.41538		-0.580912	-2.53168		0.07406	0.002379
	-0.528684	-0.474736		0.208484	1.38011		-0.579906	-2.53467		0.076575	0.001692
	-0.527554	-0.477308		0.211308	1.35122		-0.5789	-2.53677		0.07909	0.000138
	-0.526425	-0.47964		0.214132	1.32515		-0.577894	-2.53884		0.081605	-0.002071
	-0.525295	-0.481692		0.216956	1.29605		-0.576888	-2.54084		0.08412	-0.002874
	-0.524165	-0.48486		0.219781	1.2665		-0.575882	-2.54406		0.086635	-0.000781
	-0.523036	-0.489236		0.222605	1.23595		-0.574876	-2.54718		0.089151	0.00141
	-0.521906	-0.493544		0.225429	1.20432		-0.57387	-2.55003		0.091666	0.001728
	-0.520776	-0.497132		0.228254	1.18164		-0.572864	-2.55273		0.094181	0.003131
	-0.519647	-0.499368		0.231078	1.15894		-0.571858	-2.55541		0.096696	0.005223
	-0.518517	-0.501536		0.233902	1.13274		-0.570852	-2.55861		0.099211	0.001582
	-0.517388	-0.504848		0.236726	1.11276		-0.569846	-2.56286		0.101726	0.000959
	-0.516258	-0.510808		0.239551	1.08416		-0.56884	-2.56717		0.104242	0.01622
	-0.515128	-0.517168		0.242375	1.05035		-0.567834	-2.57071		0.106757	0.046332
	-0.513999	-0.52362		0.245199	1.02276		-0.566828	-2.57341		0.109272	0.080729
	-0.512869	-0.530648		0.248023	0.995088		-0.565822	-2.57598		0.111787	0.116906
	-0.511739	-0.538696		0.250848	0.969908		-0.564816	-2.578		0.114302	0.147991
	-0.51061	-0.547048		0.253672	0.948928		-0.56381	-2.57962		0.116817	0.179862
	-0.50948	-0.55466		0.256496	0.927776		-0.562804	-2.58117		0.119333	0.224003
	-0.508351	-0.559908		0.25932	0.911032		-0.561798	-2.58227		0.121848	0.290237
	-0.507221	-0.5634		0.262145	0.89616		-0.560792	-2.58322		0.124363	0.39557
	-0.506091	-0.566896		0.264969	0.876208		-0.559786	-2.58417		0.126878	0.574131
	-0.504962	-0.569416		0.267793	0.86078		-0.55878	-2.58626		0.129393	0.820139
	-0.503832	-0.5701		0.270617	0.860288		-0.557774	-2.58959		0.131908	1.14311
	-0.502703	-0.571144		0.273442	0.861176		-0.556768	-2.59281		0.134424	1.48968
	-0.501573	-0.572476		0.276266	0.859116		-0.555762	-2.59472		0.136939	1.82712
	-0.500443	-0.575788		0.27909	0.853128		-0.554756	-2.59514		0.139454	2.13318
	-0.499314	-0.582248		0.281914	0.843892		-0.55375	-2.59534		0.141969	2.39957
	-0.498184	-0.589324		0.284739	0.831772		-0.552744	-2.59579		0.144484	2.60953
	-0.497054	-0.595508		0.287563	0.81788		-0.551738	-2.59736		0.146999	2.70422
	-0.495925	-0.597864		0.290387	0.804992		-0.550732	-2.59908		0.149515	2.70786
	-0.494795	-0.596128		0.293211	0.794592		-0.549726	-2.59976		0.15203	2.6114
	-0.493666	-0.594392		0.296036	0.784132		-0.54872	-2.59971		0.154545	2.46698
	-0.492536	-0.59338		0.29886	0.767332		-0.547714	-2.59966		0.15706	2.31286
	-0.491406	-0.594016		0.301684	0.750264		-0.546708	-2.60027		0.159575	2.16891
	-0.490277	-0.595112		0.304508	0.72884		-0.545702	-2.60222		0.16209	2.03878
	-0.489147	-0.59614		0.307333	0.705164		-0.544696	-2.60458		0.164606	1.92396
	-0.488018	-0.596592		0.310157	0.686072		-0.54369	-2.60706		0.167121	1.8178
	-0.486888	-0.596028		0.312981	0.673744		-0.542684	-2.60909		0.169636	1.70985
	-0.485758	-0.595208		0.315805	0.657712		-0.541678	-2.61096		0.172151	1.61835
	-0.484629	-0.594112		0.31863	0.64126		-0.540672	-2.61283		0.174666	1.53146
	-0.483499	-0.592224		0.321454	0.622872		-0.539665	-2.61506		0.177181	1.44583
	-0.482369	-0.58982		0.324278	0.620248		-0.538659	-2.6174		0.179697	1.36756
	-0.48124	-0.58742		0.327102	0.615632		-0.537653	-2.61919		0.182212	1.29672
	-0.48011	-0.585544		0.329927	0.61276		-0.536647	-2.61979		0.184727	1.23662
	-0.478981	-0.584792		0.332751	0.611488		-0.535641	-2.62008		0.187242	1.18007
	-0.477851	-0.584472		0.335575	0.611588		-0.534635	-2.6209		0.189757	1.12759
	-0.476721	-0.58406		0.3384	0.607164		-0.533629	-2.62317		0.192273	1.08201
	-0.475592	-0.583668		0.341224	0.602008		-0.532623	-2.62591		0.194788	1.04158
	-0.474462	-0.585484		0.344048	0.595804		-0.531617	-2.62815		0.197303	1.00391
	-0.473333	-0.58876		0.346872	0.591348		-0.530611	-2.62915		0.199818	0.972087
	-0.472203	-0.591772		0.349697	0.593768		-0.529605	-2.6298		0.202333	0.942339
	-0.471073	-0.5931		0.352521	0.58706		-0.528599	-2.63049		0.204848	0.911101
	-0.469944	-0.592964		0.355345	0.581508		-0.527593	-2.6315		0.207363	0.881633
	-0.468814	-0.592832		0.358169	0.57386		-0.526587	-2.63268		0.209879	0.855266
	-0.467684	-0.593256		0.360994	0.562868		-0.525581	-2.63351		0.212394	0.831653
	-0.466555	-0.59642		0.363818	0.553328		-0.524575	-2.6341		0.214909	0.807664
	-0.465425	-0.598236		0.366642	0.547376		-0.523569	-2.63503		0.217424	0.786658
	-0.464296	-0.6		0.369466	0.538484		-0.522563	-2.63617		0.219939	0.764929
	-0.463166	-0.602112		0.37229	0.534572		-0.521557	-2.63812		0.222455	0.739715
	-0.462036	-0.60788		0.375115	0.531856		-0.520551	-2.64052		0.22497	0.714191
	-0.460907	-0.615644		0.377939	0.526648		-0.519545	-2.6429		0.227485	0.691445
	-0.459777	-0.62352		0.380763	0.513952		-0.518539	-2.64425		0.23	0.667008
	-0.458647	-0.63218		0.383588	0.495308		-0.517533	-2.64506		0.232515	0.642408
	-0.457518	-0.640508		0.386412	0.496536		-0.516527	-2.64604		0.23503	0.617348
	-0.456388	-0.648816		0.389236	0.503856		-0.515521	-2.6485		0.237545	0.592569
	-0.455259	-0.657164		0.39206	0.509252		-0.514515	-2.65191		0.240061	0.570321
	-0.454129	-0.665552		0.394885	0.507072		-0.513509	-2.65521		0.242576	0.55229
	-0.452999	-0.673324		0.397709	0.503008		-0.512503	-2.65764		0.245091	0.53507
	-0.45187	-0.681028		0.400533	0.500396		-0.511497	-2.65985		0.247606	0.515651
	-0.45074	-0.68802		0.403357	0.500524		-0.510491	-2.66212		0.250121	0.49913
	-0.449611	-0.692804		0.406182	0.495876		-0.509485	-2.66475		0.252637	0.485919
	-0.448481	-0.696188		0.409006	0.489344		-0.508479	-2.66707		0.255152	0.470829
	-0.447351	-0.699004		0.41183	0.4923		-0.507473	-2.66933		0.257667	0.460703
	-0.446222	-0.699252		0.414654	0.470636		-0.506467	-2.67153		0.260182	0.451773
	-0.445092	-0.69986		0.417479	0.444908		-0.505461	-2.67392		0.262697	0.4419
	-0.443963	-0.700764		0.420303	0.425536		-0.504455	-2.67624		0.265212	0.43257
	-0.442833	-0.70188		0.423127	0.410832		-0.503449	-2.67773		0.267727	0.425945
	-0.441703	-0.704192		0.425951	0.394564		-0.502443	-2.67899		0.270243	0.417617
	-0.440574	-0.707628		0.428776	0.37962		-0.501437	-2.68024		0.272758	0.409534
	-0.439444	-0.7112		0.4316	0.365248		-0.500431	-2.681		0.275273	0.403347
	-0.438314	-0.715512		0.434424	0.357004		-0.499425	-2.68174		0.277788	0.395774
	-0.437185	-0.719748		0.437248	0.359732		-0.498419	-2.68261		0.280303	0.385205
	-0.436055	-0.723032		0.440073	0.352768		-0.497413	-2.68453		0.282819	0.377453
	-0.434926	-0.72548		0.442897	0.349336		-0.496407	-2.68752		0.285334	0.37347
	-0.433796	-0.724204		0.445721	0.354444		-0.495401	-2.69065		0.287849	0.368284
	-0.432666	-0.722612		0.448545	0.36012		-0.494395	-2.69236		0.290364	0.361522
	-0.431537	-0.721296		0.45137	0.365292		-0.493389	-2.69357		0.292879	0.354041
	-0.430407	-0.720088		0.454194	0.365808		-0.492383	-2.69477		0.295394	0.347841
	-0.429277	-0.719164		0.457018	0.374012		-0.491377	-2.69578		0.297909	0.345894
	-0.428148	-0.717524		0.459842	0.382656		-0.490371	-2.69591		0.300425	0.344002
	-0.427018	-0.71594		0.462667	0.385964		-0.489365	-2.69596		0.30294	0.339278
	-0.425889	-0.714732		0.465491	0.375768		-0.488359	-2.69664		0.305455	0.332375
	-0.424759	-0.714508		0.468315	0.370832		-0.487353	-2.69833		0.30797	0.322933
	-0.423629	-0.71476		0.471139	0.370932		-0.486347	-2.70025		0.310485	0.315336
	-0.4225	-0.71502		0.473964	0.374404		-0.485341	-2.70182		0.313001	0.310779
	-0.42137	-0.716964		0.476788	0.376668		-0.484335	-2.70282		0.315516	0.307558
	-0.420241	-0.722124		0.479612	0.38		-0.483329	-2.70381		0.318031	0.301997
	-0.419111	-0.727772		0.482436	0.38694		-0.482323	-2.7052		0.320546	0.295348
	-0.417981	-0.733424		0.485261	0.383788		-0.481317	-2.70816		0.323061	0.290676
	-0.416852	-0.73666		0.488085	0.378136		-0.480311	-2.71136		0.325576	0.286732
	-0.415722	-0.736576		0.490909	0.36932		-0.479304	-2.71436		0.328092	0.286794
	-0.414592	-0.736488		0.493734	0.36894		-0.478298	-2.71617		0.330607	0.286127
	-0.413463	-0.73606		0.496558	0.372572		-0.477292	-2.7176		0.333122	0.28263
	-0.412333	-0.734652		0.499382	0.375176		-0.476286	-2.71835		0.335637	0.278172
	-0.411204	-0.734072		0.502206	0.369592		-0.47528	-2.71796		0.338152	0.274192
	-0.410074	-0.733504		0.505031	0.360176		-0.474274	-2.71742		0.340667	0.269927
	-0.408944	-0.734348		0.507855	0.34892		-0.473268	-2.71706		0.343183	0.264329
	-0.407815	-0.734856		0.510679	0.338188		-0.472262	-2.71739		0.345698	0.257175
	-0.406685	-0.734368		0.513503	0.327728		-0.471256	-2.71802		0.348213	0.25001
	-0.405556	-0.73386		0.516328	0.318108		-0.47025	-2.71908		0.350728	0.245538
	-0.404426	-0.731472		0.519152	0.3169		-0.469244	-2.72118		0.353243	0.242913
	-0.403296	-0.731208		0.521976	0.316092		-0.468238	-2.72338		0.355758	0.239237
	-0.402167	-0.731072		0.5248	0.313764		-0.467232	-2.72507		0.358274	0.234341
	-0.401037	-0.731136		0.527624	0.30804		-0.466226	-2.726		0.360789	0.230345
	-0.399907	-0.733612		0.530449	0.304712		-0.46522	-2.72681		0.363304	0.228742
	-0.398778	-0.7395		0.533273	0.30646		-0.464214	-2.72775		0.365819	0.226571
	-0.397648	-0.745356		0.536097	0.309776		-0.463208	-2.72889		0.368334	0.223579
	-0.396519	-0.7508		0.538921	0.31474		-0.462202	-2.72997		0.370849	0.220266
	-0.395389	-0.755884		0.541746	0.322416		-0.461196	-2.73041		0.373365	0.216976
	-0.394259	-0.760952		0.54457	0.325036		-0.46019	-2.72894		0.37588	0.213504
	-0.39313	-0.766048		0.547394	0.32104		-0.459184	-2.72742		0.378395	0.212289
	-0.392	-0.769672		0.550219	0.311832		-0.458178	-2.72652		0.38091	0.209689
	-0.390871	-0.773952		0.553043	0.30762		-0.457172	-2.72648		0.383425	0.206239
	-0.389741	-0.778364		0.555867	0.309288		-0.456166	-2.72655		0.38594	0.205274
	-0.388611	-0.783264		0.558691	0.312736		-0.45516	-2.72681		0.388456	0.206043
	-0.387482	-0.791116		0.561516	0.313312		-0.454154	-2.72825		0.390971	0.205537
	-0.386352	-0.799548		0.56434	0.313384		-0.453148	-2.73055		0.393486	0.203634
	-0.385222	-0.807964		0.567164	0.312224		-0.452142	-2.73266		0.396001	0.203033
	-0.384093	-0.815932		0.569988	0.30874		-0.451136	-2.73393		0.398516	0.197275
	-0.382963	-0.8222		0.572813	0.310248		-0.45013	-2.73505		0.401031	0.192459
	-0.381834	-0.82772		0.575637	0.31578		-0.449124	-2.73609		0.403547	0.189709
	-0.380704	-0.833356		0.578461	0.320664		-0.448118	-2.7364		0.406062	0.188702
	-0.379574	-0.840328		0.581285	0.32104		-0.447112	-2.73611		0.408577	0.18831
	-0.378445	-0.846336		0.58411	0.318552		-0.446106	-2.73578		0.411092	0.184282
	-0.377315	-0.852		0.586934	0.308552		-0.4451	-2.73587		0.413607	0.180937
	-0.376186	-0.85752		0.589758	0.300224		-0.444094	-2.73669		0.416122	0.177702
	-0.375056	-0.860816		0.592582	0.293548		-0.443088	-2.73753		0.418638	0.175036
	-0.373926	-0.86432		0.595407	0.283028		-0.442082	-2.73881		0.421153	0.1769
	-0.372797	-0.867672		0.598231	0.26806		-0.441076	-2.74089		0.423668	0.177265
	-0.371667	-0.869468		0.601055	0.253072		-0.44007	-2.74301		0.426183	0.175
	-0.370537	-0.869164		0.603879	0.244336		-0.439064	-2.74462		0.428698	0.172587
	-0.369408	-0.869236		0.606704	0.244132		-0.438058	-2.74531		0.431213	0.172334
	-0.368278	-0.869396		0.609528	0.242964		-0.437052	-2.74584		0.433729	0.17237
	-0.367149	-0.869472		0.612352	0.238324		-0.436046	-2.74682		0.436244	0.17237
	-0.366019	-0.868568		0.615176	0.234604		-0.43504	-2.74864		0.438759	0.172122
	-0.364889	-0.86742		0.618001	0.231504		-0.434034	-2.75033		0.441274	0.169571
	-0.36376	-0.866256		0.620825	0.23262		-0.433028	-2.75118		0.443789	0.167621
	-0.36263	-0.864288		0.623649	0.239476		-0.432022	-2.75215		0.446304	0.165466
	-0.361501	-0.863012		0.626473	0.252224		-0.431016	-2.75319		0.44882	0.162203
	-0.360371	-0.861848		0.629298	0.267452		-0.43001	-2.7542		0.451335	0.153797
	-0.359241	-0.860564		0.632122	0.27024		-0.429004	-2.75499		0.45385	0.148195
	-0.358112	-0.858312		0.634946	0.261268		-0.427998	-2.75572		0.456365	0.143935
	-0.356982	-0.855472		0.63777	0.248		-0.426992	-2.75722		0.45888	0.141709
	-0.355852	-0.85258		0.640595	0.241004		-0.425986	-2.75883		0.461396	0.139447
	-0.354723	-0.8505		0.643419	0.242384		-0.42498	-2.76044		0.463911	0.135495
	-0.353593	-0.850784		0.646243	0.244604		-0.423974	-2.7616		0.466426	0.132004
	-0.352464	-0.851648		0.649067	0.240568		-0.422968	-2.76292		0.468941	0.129075
	-0.351334	-0.852556		0.651892	0.235288		-0.421962	-2.7644		0.471456	0.129231
	-0.350204	-0.855256		0.654716	0.230976		-0.420956	-2.7651		0.473971	0.13049
	-0.349075	-0.858476		0.65754	0.22578		-0.41995	-2.76422		0.476486	0.130504
	-0.347945	-0.861768		0.660365	0.225792		-0.418944	-2.76302		0.479002	0.126717
	-0.346815	-0.864972		0.663189	0.233676		-0.417938	-2.76274		0.481517	0.123955
	-0.345686	-0.866928		0.666013	0.249596		-0.416932	-2.76543		0.484032	0.121482
	-0.344556	-0.867984		0.668837	0.261728		-0.415926	-2.76831		0.486547	0.119252
	-0.343427	-0.868936		0.671661	0.264956		-0.414919	-2.77054		0.489062	0.118217
	-0.342297	-0.869124		0.674486	0.261208		-0.413913	-2.77158		0.491578	0.115233
	-0.341167	-0.871372		0.67731	0.26244		-0.412907	-2.77235		0.494093	0.112012
	-0.340038	-0.874828		0.680134	0.264132		-0.411901	-2.77276		0.496608	0.107188
	-0.338908	-0.878396		0.682958	0.258788		-0.410895	-2.77285		0.499123	0.104985
	-0.337779	-0.882812		0.685783	0.260096		-0.409889	-2.77296		0.501638	0.103923
	-0.336649	-0.885872		0.688607	0.266836		-0.408883	-2.77328		0.504153	0.100163
	-0.335519	-0.888744		0.691431	0.270372		-0.407877	-2.7754		0.506668	0.096979
	-0.33439	-0.891392		0.694255	0.263084		-0.406871	-2.77787		0.509184	0.09638
	-0.33326	-0.892172		0.69708	0.253952		-0.405865	-2.78027		0.511699	0.097097
	-0.33213	-0.891396		0.699904	0.249692		-0.404859	-2.78216		0.514214	0.09686
	-0.331001	-0.890472		0.702728	0.2506		-0.403853	-2.78368		0.516729	0.096265
	-0.329871	-0.89		0.705553	0.2498		-0.402847	-2.78491		0.519244	0.096626
	-0.328742	-0.893188		0.708377	0.247832		-0.401841	-2.78502		0.52176	0.097057
	-0.327612	-0.898136		0.711201	0.247224		-0.400835	-2.78499		0.524275	0.097916
	-0.326482	-0.903212		0.714025	0.238092		-0.399829	-2.78558		0.52679	0.097578
	-0.325353	-0.906712		0.71685	0.224264		-0.398823	-2.78777		0.529305	0.094882
	-0.324223	-0.9101		0.719674	0.213564		-0.397817	-2.79038		0.53182	0.091214
	-0.323094	-0.913472		0.722498	0.214212		-0.396811	-2.79234		0.534335	0.08781
	-0.321964	-0.916844		0.725322	0.222336		-0.395805	-2.79216		0.53685	0.084763
	-0.320834	-0.918732		0.728147	0.224988		-0.394799	-2.79174		0.539366	0.080879
	-0.319705	-0.9177		0.730971	0.226152		-0.393793	-2.79156		0.541881	0.075571
	-0.318575	-0.916508		0.733795	0.228428		-0.392787	-2.79204		0.544396	0.071606
	-0.317445	-0.916016		0.736619	0.230132		-0.391781	-2.79253		0.546911	0.071554
	-0.316316	-0.918536		0.739444	0.241024		-0.390775	-2.79303		0.549426	0.071442
	-0.315186	-0.923384		0.742268	0.258068		-0.389769	-2.79404		0.551942	0.070671
	-0.314057	-0.928716		0.745092	0.272964		-0.388763	-2.79535		0.554457	0.069398
	-0.312927	-0.931808		0.747916	0.285556		-0.387757	-2.79636		0.556972	0.067873
	-0.311797	-0.934124		0.750741	0.289672		-0.386751	-2.7955		0.559487	0.066414
	-0.310668	-0.936528		0.753565	0.286316		-0.385745	-2.79448		0.562002	0.070102
	-0.309538	-0.93902		0.756389	0.288032		-0.384739	-2.79373		0.564517	0.073041
	-0.308408	-0.941524		0.759213	0.292768		-0.383733	-2.79415		0.567032	0.072483
	-0.307279	-0.941052		0.762038	0.290096		-0.382727	-2.79488		0.569548	0.071915
	-0.306149	-0.939424		0.764862	0.283888		-0.381721	-2.79571		0.572063	0.072313
	-0.30502	-0.938516		0.767686	0.273108		-0.380715	-2.79644		0.574578	0.072039
	-0.30389	-0.938884		0.77051	0.258772		-0.379709	-2.79694		0.577093	0.071523
	-0.30276	-0.939572		0.773335	0.247776		-0.378703	-2.79734		0.579608	0.073036
	-0.301631	-0.940236		0.776159	0.236796		-0.377697	-2.79676		0.582124	0.070542
	-0.300501	-0.938352		0.778983	0.223572		-0.376691	-2.79615		0.584639	0.067296
	-0.299372	-0.938372		0.781807	0.219528		-0.375685	-2.79568		0.587154	0.064586
	-0.298242	-0.939912		0.784632	0.218632		-0.374679	-2.79612		0.589669	0.063937
	-0.297112	-0.941604		0.787456	0.21328		-0.373673	-2.79695		0.592184	0.061208
	-0.295983	-0.942232		0.79028	0.212796		-0.372667	-2.79782		0.594699	0.059938
	-0.294853	-0.938004		0.793104	0.2143		-0.371661	-2.79885		0.597215	0.060994
	-0.293724	-0.932152		0.795929	0.213672		-0.370655	-2.79996		0.59973	0.059722
	-0.292594	-0.927488		0.798753	0.214532		-0.369649	-2.801		0.602245	0.054799
	-0.291464	-0.927036		0.801577	0.212872		-0.368643	-2.80123		0.60476	0.049956
	-0.290335	-0.92952		0.804401	0.21094		-0.367637	-2.80127		0.607275	0.047846
	-0.289205	-0.932568		0.807226	0.218664		-0.366631	-2.80138		0.60979	0.045011
	-0.288075	-0.933324		0.81005	0.223544		-0.365625	-2.80168		0.612306	0.042421
	-0.286946	-0.933016		0.812874	0.217044		-0.364619	-2.802		0.614821	0.038485
	-0.285816	-0.932856		0.815699	0.217456		-0.363613	-2.80229		0.617336	0.034041
	-0.284687	-0.932788		0.818523	0.222292		-0.362607	-2.80255		0.619851	0.029913
	-0.283557	-0.931736		0.821347	0.227116		-0.361601	-2.80361		0.622366	0.028152
	-0.282427	-0.929484		0.824171	0.231432		-0.360595	-2.80473		0.624881	0.02705
	-0.281298	-0.926904		0.826995	0.229948		-0.359589	-2.80619		0.627397	0.02553
	-0.280168	-0.925572		0.82982	0.226192		-0.358583	-2.80728		0.629912	0.022021
	-0.279038	-0.926728		0.832644	0.225588		-0.357577	-2.80836		0.632427	0.018978
	-0.277909	-0.927732		0.835468	0.220468		-0.356571	-2.80927		0.634942	0.017168
	-0.276779	-0.928348		0.838292	0.213848		-0.355564	-2.80986		0.637457	0.016875
	-0.27565	-0.92904		0.841117	0.212828		-0.354558	-2.81037		0.639972	0.018275
	-0.27452	-0.931076		0.843941	0.209556		-0.353552	-2.81026		0.642488	0.01968
	-0.27339	-0.93386		0.846765	0.203684		-0.352546	-2.81031		0.645003	0.021647
	-0.272261	-0.936736		0.849589	0.1994		-0.35154	-2.81035		0.647518	0.019076
	-0.271131	-0.936384		0.852414	0.196292		-0.350534	-2.81023		0.650033	0.020008
	-0.270002	-0.937044		0.855238	0.195124		-0.349528	-2.80983		0.652548	0.021275
	-0.268872	-0.938588		0.858062	0.197544		-0.348522	-2.80941		0.655063	0.021861
	-0.267742	-0.940912		0.860887	0.199708		-0.347516	-2.80914		0.657579	0.021935
	-0.266613	-0.94684		0.863711	0.201988		-0.34651	-2.80915		0.660094	0.019008
	-0.265483	-0.952772		0.866535	0.2092		-0.345504	-2.80921		0.662609	0.017366
	-0.264354	-0.958304		0.869359	0.215556		-0.344498	-2.80939		0.665124	0.014027
	-0.263224	-0.963044		0.872184	0.217184		-0.343492	-2.80989		0.667639	0.014406
	-0.262094	-0.966608		0.875008	0.21776		-0.342486	-2.81033		0.670154	0.01484
	-0.260965	-0.969948		0.877832	0.218708		-0.34148	-2.8099		0.67267	0.011002
	-0.259835	-0.9734		0.880656	0.220936		-0.340474	-2.8085		0.675185	0.010238
	-0.258705	-0.975848		0.883481	0.22156		-0.339468	-2.80701		0.6777	0.009553
	-0.257576	-0.97596		0.886305	0.218668		-0.338462	-2.80625		0.680215	0.009238
	-0.256446	-0.974812		0.889129	0.21608		-0.337456	-2.80706		0.68273	0.0076
	-0.255317	-0.97376		0.891953	0.214644		-0.33645	-2.8083		0.685245	0.005025
	-0.254187	-0.97392		0.894778	0.211476		-0.335444	-2.8099		0.687761	0.0039
	-0.253057	-0.975532		0.897602	0.207		-0.334438	-2.81109		0.690276	-0.0008
	-0.251928	-0.977552		0.900426	0.199304		-0.333432	-2.81221		0.692791	-0.001877
	-0.250798	-0.980292		0.90325	0.193864		-0.332426	-2.81309		0.695306	-0.003807
	-0.249668	-0.984568		0.906075	0.19014		-0.33142	-2.81344		0.697821	-0.006216
	-0.248539	-0.989632		0.908899	0.187268		-0.330414	-2.81365		0.700336	-0.008863
	-0.247409	-0.99472		0.911723	0.188624		-0.329408	-2.81405		0.702852	-0.012052
	-0.24628	-0.99882		0.914547	0.191364		-0.328402	-2.81476		0.705367	-0.011294
	-0.24515	-1.00159		0.917372	0.192956		-0.327396	-2.81553		0.707882	-0.011082
	-0.24402	-1.00398		0.920196	0.193724		-0.32639	-2.81614		0.710397	-0.009445
	-0.242891	-1.00584		0.92302	0.18882		-0.325384	-2.81604		0.712912	-0.007861
	-0.241761	-1.00544		0.925844	0.178004		-0.324378	-2.81581		0.715427	-0.007344
	-0.240632	-1.00368		0.928669	0.177952		-0.323372	-2.81575		0.717943	-0.006356
	-0.239502	-1.00208		0.931493	0.176648		-0.322366	-2.81692		0.720458	-0.005313
	-0.238372	-1.0013		0.934317	0.17062		-0.32136	-2.81886		0.722973	-0.004508
	-0.237243	-1.00186		0.937141	0.163		-0.320354	-2.82094		0.725488	-0.007082
	-0.236113	-1.00298		0.939966	0.153108		-0.319348	-2.82264		0.728003	-0.012937
	-0.234983	-1.00412		0.94279	0.142796		-0.318342	-2.82391		0.730518	-0.016873
	-0.233854	-1.00475		0.945614	0.136464		-0.317336	-2.82457		0.733034	-0.018435
	-0.232724	-1.00578		0.948438	0.131388		-0.31633	-2.824		0.735549	-0.020013
	-0.231595	-1.0075		0.951263	0.130512		-0.315324	-2.82309		0.738064	-0.022294
	-0.230465	-1.00954		0.954087	0.13774		-0.314318	-2.82232		0.740579	-0.024481
	-0.229335	-1.01222		0.956911	0.145324		-0.313312	-2.82205		0.743094	-0.026405
	-0.228206	-1.01448		0.959735	0.151208		-0.312306	-2.82176		0.745609	-0.026345
	-0.227076	-1.01614		0.96256	0.149336		-0.3113	-2.82156		0.748125	-0.022068
	-0.225947	-1.01722		0.965384	0.147768		-0.310294	-2.82202		0.75064	-0.021227
	-0.224817	-1.01636		0.968208	0.149812		-0.309288	-2.82282		0.753155	-0.023129
	-0.223687	-1.01418		0.971033	0.154496		-0.308282	-2.82359		0.75567	-0.0243
	-0.222558	-1.01186		0.973857	0.155428		-0.307276	-2.82433		0.758185	-0.025898
	-0.221428	-1.00949		0.976681	0.155088		-0.30627	-2.82514		0.7607	-0.028642
	-0.220298	-1.00834		0.979505	0.157396		-0.305264	-2.82602		0.763216	-0.03068
	-0.219169	-1.00816		0.982329	0.156672		-0.304258	-2.82751		0.765731	-0.031908
	-0.218039	-1.00804		0.985154	0.151384		-0.303252	-2.82911		0.768246	-0.034721
	-0.21691	-1.00941		0.987978	0.144916		-0.302246	-2.83024		0.770761	-0.037812
	-0.21578	-1.01328		0.990802	0.15034		-0.30124	-2.82928		0.773276	-0.039522
	-0.21465	-1.01823		0.993626	0.157132		-0.300234	-2.82709		0.775791	-0.040796
	-0.213521	-1.02297		0.996451	0.162724		-0.299228	-2.82512		0.778307	-0.040649
	-0.212391	-1.0252		0.999275	0.172772		-0.298222	-2.82448		0.780822	-0.040857
	-0.211262	-1.02506		1.0021	0.17336		-0.297216	-2.82499		0.783337	-0.04233
	-0.210132	-1.02431		1.00492	0.167348		-0.29621	-2.82565		0.785852	-0.042753
	-0.209002	-1.02346		1.00775	0.167928		-0.295204	-2.82641		0.788367	-0.045641
	-0.207873	-1.02195		1.01057	0.172716		-0.294197	-2.82693		0.790882	-0.046309
	-0.206743	-1.01946		1.0134	0.177184		-0.293191	-2.82746		0.793398	-0.046883
	-0.205613	-1.0168		1.01622	0.180792		-0.292185	-2.82818		0.795913	-0.049723
	-0.204484	-1.01377		1.01904	0.178192		-0.291179	-2.82914		0.798428	-0.053637
	-0.203354	-1.0114		1.02187	0.186732		-0.290173	-2.83006		0.800943	-0.057057
	-0.202225	-1.01042		1.02469	0.201612		-0.289167	-2.83049		0.803458	-0.056755
	-0.201095	-1.01005		1.02752	0.204304		-0.288161	-2.83033		0.805973	-0.060219
	-0.199965	-1.01068		1.03034	0.208524		-0.287155	-2.83007		0.808489	-0.061935
	-0.198836	-1.01104		1.03317	0.212116		-0.286149	-2.82975		0.811004	-0.063209
	-0.197706	-1.01102		1.03599	0.201096		-0.285143	-2.83031		0.813519	-0.066344
	-0.196576	-1.01165		1.03882	0.194608		-0.284137	-2.83086		0.816034	-0.063699
	-0.195447	-1.01334		1.04164	0.18462		-0.283131	-2.83133		0.818549	-0.063128
	-0.194317	-1.01501		1.04446	0.170712		-0.282125	-2.83172		0.821064	-0.06229
	-0.193188	-1.01658		1.04729	0.161964		-0.281119	-2.83216		0.82358	-0.063397
	-0.192058	-1.01728		1.05011	0.14986		-0.280113	-2.83341		0.826095	-0.065194
	-0.190928	-1.01714		1.05294	0.133824		-0.279107	-2.83552		0.82861	-0.063405
	-0.189799	-1.01754		1.05576	0.127416		-0.278101	-2.8377		0.831125	-0.063228
	-0.188669	-1.01715		1.05858	0.130256		-0.277095	-2.83901		0.83364	-0.062576
	-0.18754	-1.01444		1.06141	0.126804		-0.276089	-2.83936		0.836156	-0.065371
	-0.18641	-1.00989		1.06423	0.110004		-0.275083	-2.83969		0.838671	-0.067317
	-0.18528	-1.00518		1.06706	0.108872		-0.274077	-2.84038		0.841186	-0.068406
	-0.184151	-1.00194		1.06988	0.109236		-0.273071	-2.84174		0.843701	-0.071009
	-0.183021	-1.00165		1.07271	0.115088		-0.272065	-2.84326		0.846216	-0.070857
	-0.181892	-1.0024		1.07553	0.130736		-0.271059	-2.84459		0.848731	-0.07093
	-0.180762	-1.00322		1.07835	0.1395		-0.270053	-2.84555		0.851246	-0.072065
	-0.179632	-1.00494		1.08118	0.136284		-0.269047	-2.84645		0.853762	-0.074593
	-0.178503	-1.00888		1.084	0.1438		-0.268041	-2.84769		0.856277	-0.076478
	-0.177373	-1.01426		1.08683	0.14762		-0.267035	-2.84861		0.858792	-0.077153
	-0.176243	-1.01904		1.08965	0.151224		-0.266029	-2.8494		0.861307	-0.079995
	-0.175114	-1.02189		1.09248	0.152588		-0.265023	-2.84989		0.863822	-0.082092
	-0.173984	-1.02291		1.0953	0.149004		-0.264017	-2.84971		0.866338	-0.085258
	-0.172855	-1.0236		1.09812	0.152696		-0.263011	-2.84952		0.868853	-0.090139
	-0.171725	-1.02485		1.10095	0.180404		-0.262005	-2.84936		0.871368	-0.09266
	-0.170595	-1.02671		1.10377	0.202792		-0.260999	-2.84928		0.873883	-0.09509
	-0.169466	-1.02809		1.1066	0.223396		-0.259993	-2.84923		0.876398	-0.097399
	-0.168336	-1.02929		1.10942	0.236416		-0.258987	-2.84902		0.878913	-0.100324
	-0.167206	-1.03091		1.11224	0.250904		-0.257981	-2.84836		0.881428	-0.102303
	-0.166077	-1.03472		1.11507	0.27024		-0.256975	-2.84753		0.883944	-0.103821
	-0.164947	-1.04084		1.11789	0.288068		-0.255969	-2.84683		0.886459	-0.106048
	-0.163818	-1.0468		1.12072	0.3023		-0.254963	-2.84684		0.888974	-0.105985
	-0.162688	-1.05088		1.12354	0.306932		-0.253957	-2.84731		0.891489	-0.10676
	-0.161558	-1.051		1.12637	0.302136		-0.252951	-2.84752		0.894004	-0.1075
	-0.160429	-1.04884		1.12919	0.29838		-0.251945	-2.84697		0.89652	-0.108315
	-0.159299	-1.04688		1.13201	0.29498		-0.250939	-2.84621		0.899035	-0.108328
	-0.15817	-1.04517		1.13484	0.298664		-0.249933	-2.84554		0.90155	-0.109412
	-0.15704	-1.04334		1.13766	0.3086		-0.248927	-2.84575		0.904065	-0.109805
	-0.15591	-1.04128		1.14049	0.317624		-0.247921	-2.84654		0.90658	-0.108616
	-0.154781	-1.03925		1.14331	0.313628		-0.246915	-2.84747		0.909095	-0.107616
	-0.153651	-1.03818		1.14614	0.309328		-0.245909	-2.84919		0.91161	-0.10827
	-0.152521	-1.04		1.14896	0.30716		-0.244903	-2.85115		0.914126	-0.107308
	-0.151392	-1.04168		1.15179	0.3031		-0.243897	-2.85311		0.916641	-0.104141
	-0.150262	-1.04236		1.15461	0.29518		-0.242891	-2.85476		0.919156	-0.103139
	-0.149133	-1.04102		1.15743	0.288664		-0.241885	-2.85594		0.921671	-0.103237
	-0.148003	-1.03953		1.16026	0.287648		-0.240879	-2.8571		0.924186	-0.103228
	-0.146873	-1.03814		1.16308	0.281768		-0.239873	-2.85799		0.926702	-0.10321
	-0.145744	-1.03773		1.16591	0.269756		-0.238867	-2.85859		0.929217	-0.101065
	-0.144614	-1.03973		1.16873	0.251652		-0.237861	-2.85917		0.931732	-0.100809
	-0.143485	-1.04251		1.17155	0.241496		-0.236855	-2.86022		0.934247	-0.103238
	-0.142355	-1.04556		1.17438	0.236524		-0.235849	-2.86159		0.936762	-0.106874
	-0.141225	-1.04843		1.1772	0.236848		-0.234843	-2.86285		0.939277	-0.111028
	-0.140096	-1.04745		1.18003	0.24086		-0.233837	-2.86359		0.941792	-0.110062
	-0.138966	-1.04631		1.18285	0.247024		-0.232831	-2.86434		0.944308	-0.109011
	-0.137836	-1.0441		1.18568	0.2521		-0.231824	-2.86516		0.946823	-0.110616
	-0.136707	-1.04056		1.1885	0.250868		-0.230818	-2.86621		0.949338	-0.114362
	-0.135577	-1.03906		1.19132	0.243632		-0.229812	-2.86737		0.951853	-0.116931
	-0.134448	-1.03827		1.19415	0.23764		-0.228806	-2.86852		0.954368	-0.12077
	-0.133318	-1.0403		1.19697	0.241964		-0.2278	-2.86851		0.956884	-0.124784
	-0.132188	-1.04324		1.1998	0.247612		-0.226794	-2.86817		0.959399	-0.123119
	-0.131059	-1.04524		1.20262	0.243812		-0.225788	-2.86779		0.961914	-0.124341
	-0.129929	-1.04733		1.20545	0.235128		-0.224782	-2.86704		0.964429	-0.126538
	-0.128799	-1.05014		1.20827	0.226944		-0.223776	-2.86592		0.966944	-0.127279
	-0.12767	-1.05424		1.21109	0.220576		-0.22277	-2.86485		0.969459	-0.12678
	-0.12654	-1.05827		1.21392	0.216804		-0.221764	-2.86432		0.971974	-0.132361
	-0.125411	-1.06082		1.21674	0.21924		-0.220758	-2.86429		0.97449	-0.131367
	-0.124281	-1.06018		1.21957	0.227428		-0.219752	-2.86428		0.977005	-0.129025
	-0.123151	-1.05906		1.22239	0.228708		-0.218746	-2.86458		0.97952	-0.128572
	-0.122022	-1.05796		1.22521	0.224216		-0.21774	-2.86475		0.982035	-0.129618
	-0.120892	-1.05713		1.22804	0.222608		-0.216734	-2.86489		0.98455	-0.132541
	-0.119763	-1.05681		1.23086	0.230716		-0.215728	-2.86523		0.987066	-0.135064
	-0.118633	-1.05669		1.23369	0.237348		-0.214722	-2.86636		0.989581	-0.138166
	-0.117503	-1.05601		1.23651	0.23922		-0.213716	-2.86769		0.992096	-0.138349
	-0.116374	-1.05299		1.23934	0.233492		-0.21271	-2.86846		0.994611	-0.138345
	-0.115244	-1.04821		1.24216	0.226304		-0.211704	-2.86762		0.997126	-0.138996
	-0.114115	-1.04333		1.24499	0.21882		-0.210698	-2.86651		0.999641	-0.137087
	-0.112985	-1.03979		1.24781	0.215452		-0.209692	-2.86546		1.00216	-0.136096
	-0.111855	-1.04036		1.25063	0.213828		-0.208686	-2.86532		1.00467	-0.134691
	-0.110726	-1.04119		1.25346	0.20568		-0.20768	-2.86532		1.00719	-0.133483
	-0.109596	-1.04166		1.25628	0.194436		-0.206674	-2.86549		1.0097	-0.13457
	-0.108466	-1.04018		1.25911	0.180872		-0.205668	-2.86603		1.01222	-0.133579
	-0.107337	-1.03581		1.26193	0.168004		-0.204662	-2.86666		1.01473	-0.132888
	-0.106207	-1.03082		1.26476	0.154148		-0.203656	-2.86749		1.01725	-0.132776
	-0.105078	-1.02651		1.26758	0.146648		-0.20265	-2.86827		1.01976	-0.134762
	-0.103948	-1.02427		1.2704	0.14134		-0.201644	-2.86899		1.02228	-0.136877
	-0.102818	-1.02402		1.27323	0.13206		-0.200638	-2.86954		1.02479	-0.138525
	-0.101689	-1.02398		1.27605	0.1154		-0.199632	-2.87008		1.02731	-0.139694
	-0.100559	-1.02384		1.27888	0.10266		-0.198626	-2.87066		1.02982	-0.138635
	-0.099429	-1.02234		1.2817	0.100016		-0.19762	-2.8714		1.03234	-0.140341
	-0.0983	-1.02111		1.28452	0.092964		-0.196614	-2.8725		1.03485	-0.142438
	-0.09717	-1.0199		1.28735	0.08288		-0.195608	-2.87368		1.03737	-0.14294
	-0.096041	-1.01906		1.29017	0.07634		-0.194602	-2.87421		1.03988	-0.144666
	-0.094911	-1.01983		1.293	0.074596		-0.193596	-2.8737		1.0424	-0.147006
	-0.093781	-1.02137		1.29582	0.073948		-0.19259	-2.87313		1.04491	-0.147059
	-0.092652	-1.0229		1.29865	0.07936		-0.191584	-2.87334		1.04743	-0.146428
	-0.091522	-1.02432		1.30147	0.09222		-0.190578	-2.87398		1.04994	-0.145769
	-0.090393	-1.02964		1.30429	0.106224		-0.189572	-2.87443		1.05246	-0.144585
	-0.089263	-1.03539		1.30712	0.114284		-0.188566	-2.87466		1.05497	-0.140451
	-0.088133	-1.04118		1.30994	0.114548		-0.18756	-2.87461		1.05749	-0.139986
	-0.087004	-1.04708		1.31277	0.116984		-0.186554	-2.8749		1.06001	-0.139675
	-0.085874	-1.05026		1.31559	0.124884		-0.185548	-2.87505		1.06252	-0.139187
	-0.084744	-1.05343		1.31842	0.129056		-0.184542	-2.87484		1.06504	-0.138573
	-0.083615	-1.05644		1.32124	0.134676		-0.183536	-2.87454		1.06755	-0.137592
	-0.082485	-1.05862		1.32406	0.138916		-0.18253	-2.87436		1.07007	-0.139671
	-0.081356	-1.06041		1.32689	0.132364		-0.181524	-2.8745		1.07258	-0.14179
	-0.080226	-1.06228		1.32971	0.119224		-0.180518	-2.87478		1.0751	-0.145135
	-0.079096	-1.06507		1.33254	0.103384		-0.179512	-2.875		1.07761	-0.148097
	-0.077967	-1.06883		1.33536	0.096868		-0.178506	-2.87478		1.08013	-0.150516
	-0.076837	-1.07262		1.33818	0.096484		-0.1775	-2.87437		1.08264	-0.15343
	-0.075708	-1.07631		1.34101	0.09776		-0.176494	-2.87388		1.08516	-0.155694
	-0.074578	-1.07872		1.34383	0.084832		-0.175488	-2.87302		1.08767	-0.158019
	-0.073448	-1.0805		1.34666	0.072116		-0.174482	-2.87199		1.09019	-0.159414
	-0.072319	-1.08229		1.34948	0.063708		-0.173476	-2.87099		1.0927	-0.160045
	-0.071189	-1.08397		1.35231	0.054708		-0.172469	-2.87006		1.09522	-0.157906
	-0.070059	-1.08566		1.35513	0.055404		-0.171463	-2.86913		1.09773	-0.153117
	-0.06893	-1.08761		1.35796	0.064508		-0.170457	-2.86829		1.10025	-0.14988
	-0.0678	-1.08944		1.36078	0.070156		-0.169451	-2.86916		1.10276	-0.145239
	-0.066671	-1.09032		1.3636	0.072504		-0.168445	-2.87082		1.10528	-0.140377
	-0.065541	-1.0909		1.36643	0.07396		-0.167439	-2.87227		1.10779	-0.1381
	-0.064411	-1.09152		1.36925	0.077884		-0.166433	-2.87293		1.11031	-0.134643
	-0.063282	-1.09162		1.37208	0.09254		-0.165427	-2.87322		1.11282	-0.130163
	-0.062152	-1.08753		1.3749	0.102284		-0.164421	-2.87353		1.11534	-0.127073
	-0.061023	-1.08253		1.37773	0.0951		-0.163415	-2.87409		1.11785	-0.128517
	-0.059893	-1.07766		1.38055	0.092876		-0.162409	-2.87489		1.12037	-0.129158
	-0.058763	-1.07414		1.38337	0.08676		-0.161403	-2.87568		1.12288	-0.127425
	-0.057634	-1.07408		1.3862	0.070508		-0.160397	-2.87609		1.1254	-0.128985
	-0.056504	-1.07448		1.38902	0.064184		-0.159391	-2.87619		1.12792	-0.130833
	-0.055374	-1.07494		1.39185	0.0592		-0.158385	-2.87637		1.13043	-0.133521
	-0.054245	-1.07593		1.39467	0.053976		-0.157379	-2.87689		1.13295	-0.135995
	-0.053115	-1.07737		1.39749	0.04222		-0.156373	-2.87763		1.13546	-0.138701
	-0.051986	-1.07878		1.40032	0.028252		-0.155367	-2.87839		1.13798	-0.139856
	-0.050856	-1.08006		1.40314	0.01372		-0.154361	-2.87944		1.14049	-0.141998
	-0.049726	-1.08132		1.40597	0.015904		-0.153355	-2.88055		1.14301	-0.146269
	-0.048597	-1.08266		1.40879	0.016372		-0.152349	-2.88167		1.14552	-0.150327
	-0.047467	-1.084		1.41162	0.019276		-0.151343	-2.88282		1.14804	-0.152958
	-0.046338	-1.08544		1.41444	0.020092		-0.150337	-2.88403		1.15055	-0.154573
	-0.045208	-1.08659		1.41726	0.01734		-0.149331	-2.8851		1.15307	-0.156197
	-0.044078	-1.08698		1.42009	0.013972		-0.148325	-2.88538		1.15558	-0.157291
	-0.042949	-1.08732		1.42291	0.010292		-0.147319	-2.88518		1.1581	-0.159641
	-0.041819	-1.08733		1.42574	0.010404		-0.146313	-2.88499		1.16061	-0.161662
	-0.040689	-1.08566		1.42856	0.012052		-0.145307	-2.88521		1.16313	-0.162682
	-0.03956	-1.08362		1.43139	0.000296		-0.144301	-2.88605		1.16564	-0.16348
	-0.03843	-1.08156		1.43421	-0.007768		-0.143295	-2.88688		1.16816	-0.162372
	-0.037301	-1.07906		1.43703	-0.01262		-0.142289	-2.88722		1.17067	-0.161067
	-0.036171	-1.07656		1.43986	-0.013932		-0.141283	-2.88675		1.17319	-0.162505
	-0.035041	-1.07405		1.44268	-0.010284		-0.140277	-2.88615		1.1757	-0.165667
	-0.033912	-1.07171		1.44551	-0.007908		-0.139271	-2.88577		1.17822	-0.168122
	-0.032782	-1.06926		1.44833	-0.005496		-0.138265	-2.88546		1.18073	-0.172256
	-0.031653	-1.06613		1.45116	0.00626		-0.137259	-2.88511		1.18325	-0.176659
	-0.030523	-1.06296		1.45398	0.019364		-0.136253	-2.88465		1.18576	-0.179534
	-0.029393	-1.05902		1.4568	0.01942		-0.135247	-2.88413		1.18828	-0.181718
	-0.028264	-1.05497		1.45963	0.030568		-0.134241	-2.88362		1.19079	-0.184759
	-0.027134	-1.05103		1.46245	0.033708		-0.133235	-2.88332		1.19331	-0.190487
	-0.026004	-1.04708		1.46528	0.029312		-0.132229	-2.88413		1.19582	-0.190779
	-0.024875	-1.04331		1.4681	0.019056		-0.131223	-2.88535		1.19834	-0.19062
	-0.023745	-1.041		1.47093	0.010532		-0.130217	-2.88644		1.20086	-0.189454
	-0.022616	-1.03876		1.47375	0.001828		-0.129211	-2.88693		1.20337	-0.187438
	-0.021486	-1.03652		1.47657	-0.002484		-0.128205	-2.88719		1.20589	-0.188625
	-0.020356	-1.0342		1.4794	-0.018476		-0.127199	-2.8874		1.2084	-0.190693
	-0.019227	-1.03184		1.48222	-0.042928		-0.126193	-2.88746		1.21092	-0.191574
	-0.018097	-1.02948		1.48505	-0.05006		-0.125187	-2.88748		1.21343	-0.189965
	-0.016968	-1.02785		1.48787	-0.050096		-0.124181	-2.88726		1.21595	-0.1912
	-0.015838	-1.02643		1.4907	-0.044688		-0.123175	-2.88686		1.21846	-0.193732
	-0.014708	-1.02481		1.49352	-0.037576		-0.122169	-2.88658		1.22098	-0.195329
	-0.013579	-1.02318		1.49634	-0.032156		-0.121163	-2.88673		1.22349	-0.197313
	-0.012449	-1.0233		1.49917	-0.026892		-0.120157	-2.88758		1.22601	-0.197761
	-0.011319	-1.02654		1.50199	-0.024712		-0.119151	-2.88843		1.22852	-0.198241
	-0.01019	-1.02991		1.50482	-0.0316		-0.118145	-2.88936		1.23104	-0.199229
	-0.00906	-1.03327		1.50764	-0.03962		-0.117139	-2.89018		1.23355	-0.200853
	-0.007931	-0.03778		1.51046	-0.036536		-0.116133	-2.89089		1.23607	-0.201074
	-0.006801	-0.003436		1.51329	-0.029672		-0.115127	-2.89156		1.23858	-0.200885
	-0.005671	-0.005708		1.51611	-0.021676		-0.114121	-2.89197		1.2411	-0.201284
	-0.004542	-0.008672		1.51894	-0.025804		-0.113115	-2.89211		1.24361	-0.20235
	-0.003412	-0.011128		1.52176	-0.033888		-0.112109	-2.89192		1.24613	-0.203503
	-0.002283	-0.013592		1.52459	-0.0421		-0.111103	-2.89095		1.24864	-0.205322
	-0.001153	-0.015932		1.52741	-0.043912		-0.110097	-2.89061		1.25116	-0.205823
	-2.3e-05	-0.01794		1.53024	-0.042404		-0.109091	-2.89053		1.25367	-0.205917
	0.001106	-0.019464		1.53306	-0.038096		-0.108084	-2.89123		1.25619	-0.206301
	0.002236	-0.020532		1.53588	-0.033624		-0.107078	-2.8923		1.2587	-0.206988
	0.003366	-0.019684		1.53871	-0.029512		-0.106072	-2.89336		1.26122	-0.207502
	0.004495	-0.017444		1.54153	-0.031624		-0.105066	-2.89424		1.26373	-0.209279
	0.005625	-0.01522		1.54436	-0.043468		-0.10406	-2.89436		1.26625	-0.210348
	0.006754	-0.013372		1.54718	-0.049372		-0.103054	-2.89445		1.26876	-0.210718
	0.007884	-0.011724		1.55001	-0.051436		-0.102048	-2.89434		1.27128	-0.213966
	0.009014	-0.0107		1.55283	-0.049756		-0.101042	-2.89425		1.2738	-0.218624
	0.010143	-0.01304		1.55565	-0.060972		-0.100036	-2.89414		1.27631	-0.220822
	0.011273	-0.015552		1.55848	-0.07212		-0.09903	-2.89402		1.27883	-0.222781
	0.012403	-0.01472		1.5613	-0.077628		-0.098024	-2.89389		1.28134	-0.226232
	0.013532	-0.011716		1.56413	-0.079084		-0.097018	-2.89376		1.28385	-0.22765
	0.014662	-0.00894		1.56695	-0.08682		-0.096012	-2.8939		1.28637	-0.228492
	0.015791	-0.005588		1.56977	-0.099448		-0.095006	-2.89391		1.28889	-0.230051
	0.016921	-0.001308		1.5726	-0.1039		-0.094	-2.89397		1.2914	-0.228751
	0.018051	0.001996		1.57542	-0.104384		-0.092994	-2.89434		1.29392	-0.228526
	0.01918	0.0021		1.57825	-0.105584		-0.091988	-2.89471		1.29643	-0.22938
	0.02031	0.001648		1.58107	-0.114188		-0.090982	-2.89495		1.29895	-0.230445
	0.021439	0.001152		1.5839	-0.112216		-0.089976	-2.89481		1.30146	-0.230718
	0.022569	0.000324		1.58672	-0.105712		-0.08897	-2.89489		1.30398	-0.230377
	0.023699	-0.000828		1.58954	-0.106848		-0.087964	-2.89513		1.30649	-0.232307
	0.024828	-0.002688		1.59237	-0.109696		-0.086958	-2.895		1.30901	-0.231916
	0.025958	-0.004476		1.59519	-0.110576		-0.085952	-2.89466		1.31152	-0.234075
	0.027088	-0.006124		1.59802	-0.111172		-0.084946	-2.89433		1.31404	-0.234467
	0.028217	-0.008292		1.60084	-0.10858		-0.08394	-2.89448		1.31655	-0.232585
	0.029347	-0.010684		1.60366	-0.105204		-0.082934	-2.89465		1.31907	-0.232273
	0.030476	-0.010492		1.60649	-0.110168		-0.081928	-2.8947		1.32158	-0.233953
	0.031606	-0.00614		1.60931	-0.109768		-0.080922	-2.89476		1.3241	-0.232508
	0.032736	-0.001496		1.61214	-0.11246		-0.079916	-2.8949		1.32661	-0.231082
	0.033865	0.000244		1.61496	-0.12444		-0.07891	-2.89506		1.32913	-0.233445
	0.034995	-0.001252		1.61779	-0.13254		-0.077904	-2.89523		1.33164	-0.2359
	0.036124	-0.003636		1.62061	-0.137704		-0.076898	-2.8956		1.33416	-0.235833
	0.037254	-0.004208		1.62343	-0.141124		-0.075892	-2.89599		1.33667	-0.23945
	0.038384	-0.003136		1.62626	-0.14		-0.074886	-2.89654		1.33919	-0.243348
	0.039513	-0.001908		1.62908	-0.145528		-0.07388	-2.89746		1.3417	-0.245626
	0.040643	-0.002776		1.63191	-0.155404		-0.072874	-2.89848		1.34422	-0.249273
	0.041773	-0.004532		1.63473	-0.16154		-0.071868	-2.89947		1.34674	-0.254054
	0.042902	-0.004172		1.63756	-0.162596		-0.070862	-2.8999		1.34925	-0.254189
	0.044032	-0.000944		1.64038	-0.154588		-0.069856	-2.90011		1.35177	-0.252681
	0.045161	0.002344		1.64321	-0.146584		-0.06885	-2.89975		1.35428	-0.252868
	0.046291	0.004628		1.64603	-0.141208		-0.067844	-2.89905		1.35679	-0.253496
	0.047421	0.00652		1.64885	-0.1376		-0.066838	-2.89835		1.35931	-0.252803
	0.04855	0.00822		1.65168	-0.138668		-0.065832	-2.89779		1.36183	-0.249995
	0.04968	0.008116		1.6545	-0.140548		-0.064826	-2.89776		1.36434	-0.247413
	0.05081	0.006944		1.65733	-0.14142		-0.06382	-2.89799		1.36686	-0.246039
	0.051939	0.004284		1.66015	-0.143912		-0.062814	-2.89849		1.36937	-0.246789
	0.053069	0.001996		1.66298	-0.14358		-0.061808	-2.89919		1.37189	-0.249118
	0.054198	0.000512		1.6658	-0.147724		-0.060802	-2.89981		1.3744	-0.250482
	0.055328	0.000176		1.66862	-0.15786		-0.059796	-2.90037		1.37692	-0.250023
	0.056458	-0.003052		1.67145	-0.163776		-0.05879	-2.90099		1.37943	-0.249693
	0.057587	-0.00658		1.67427	-0.168532		-0.057784	-2.90165		1.38195	-0.249762
	0.058717	-0.010552		1.6771	-0.175048		-0.056778	-2.90218		1.38446	-0.251618
	0.059846	-0.015772		1.67992	-0.174244		-0.055772	-2.90216		1.38698	-0.254469
	0.060976	-0.017524		1.68274	-0.17238		-0.054766	-2.90185		1.38949	-0.254289
	0.062106	-0.019148		1.68557	-0.174252		-0.05376	-2.90145		1.39201	-0.253253
	0.063235	-0.019256		1.68839	-0.172524		-0.052754	-2.90125		1.39452	-0.253453
	0.064365	-0.01824		1.69122	-0.167744		-0.051748	-2.90127		1.39704	-0.256035
	0.065495	-0.017936		1.69404	-0.162392		-0.050742	-2.90158		1.39955	-0.258641
	0.066624	-0.017852		1.69687	-0.162016		-0.049736	-2.90239		1.40207	-0.260145
	0.067754	-0.020228		1.69969	-0.161956		-0.048729	-2.90327		1.40458	-0.262645
	0.068883	-0.023416		1.70251	-0.159308		-0.047723	-2.90409		1.4071	-0.260903
	0.070013	-0.026608		1.70534	-0.150136		-0.046717	-2.9045		1.40961	-0.262121
	0.071143	-0.029728		1.70816	-0.144692		-0.045711	-2.90469		1.41213	-0.263943
	0.072272	-0.032928		1.71099	-0.141836		-0.044705	-2.90468		1.41464	-0.266136
	0.073402	-0.037432		1.71381	-0.138364		-0.043699	-2.90398		1.41716	-0.268791
	0.074531	-0.041804		1.71664	-0.134104		-0.042693	-2.90309		1.41967	-0.270651
	0.075661	-0.044736		1.71946	-0.130052		-0.041687	-2.90227		1.42219	-0.273584
	0.076791	-0.044428		1.72228	-0.129256		-0.040681	-2.90212		1.42471	-0.275073
	0.07792	-0.042764		1.72511	-0.134568		-0.039675	-2.9025		1.42722	-0.277291
	0.07905	-0.041188		1.72793	-0.144372		-0.038669	-2.90289		1.42973	-0.278688
	0.08018	-0.04124		1.73076	-0.15234		-0.037663	-2.90287		1.43225	-0.279102
	0.081309	-0.043136		1.73358	-0.163196		-0.036657	-2.90259		1.43477	-0.281547
	0.082439	-0.045208		1.7364	-0.176872		-0.035651	-2.90243		1.43728	-0.281916
	0.083568	-0.04644		1.73923	-0.192796		-0.034645	-2.90271		1.4398	-0.282186
	0.084698	-0.042728		1.74205	-0.210096		-0.033639	-2.90309		1.44231	-0.283425
	0.085828	-0.03942		1.74488	-0.225472		-0.032633	-2.90336		1.44483	-0.282917
	0.086957	-0.036188		1.7477	-0.231944		-0.031627	-2.90363		1.44734	-0.282703
	0.088087	-0.035084		1.75053	-0.236416		-0.030621	-2.90448		1.44986	-0.282995
	0.089216	-0.037644		1.75335	-0.236512		-0.029615	-2.90536		1.45237	-0.283296
	0.090346	-0.040232		1.75618	-0.232936		-0.028609	-2.90587		1.45489	-0.282023
	0.091476	-0.042788		1.759	-0.231912		-0.027603	-2.90524		1.4574	-0.28091
	0.092605	-0.044188		1.76182	-0.230196		-0.026597	-2.90467		1.45992	-0.281251
	0.093735	-0.039776		1.76465	-0.224116		-0.025591	-2.9046		1.46243	-0.279899
	0.094864	-0.033676		1.76747	-0.21564		-0.024585	-2.90499		1.46495	-0.281723
	0.095994	-0.0276		1.7703	-0.204976		-0.023579	-2.90545		1.46746	-0.28395
	0.097124	-0.021264		1.77312	-0.196864		-0.022573	-2.90606		1.46998	-0.285688
	0.098253	-0.01308		1.77595	-0.199364		-0.021567	-2.90674		1.47249	-0.287393
	0.099383	-0.00492		1.77877	-0.205684		-0.020561	-2.90741		1.47501	-0.288332
	0.100513	0.003708		1.78159	-0.210832		-0.019555	-2.90714		1.47752	-0.289492
	0.101642	0.013064		1.78442	-0.213996		-0.018549	-2.90598		1.48004	-0.291302
	0.102772	0.021692		1.78724	-0.215972		-0.017543	-2.90487		1.48255	-0.295258
	0.103902	0.03026		1.79007	-0.22002		-0.016537	-2.90415		1.48507	-0.29798
	0.105031	0.037052		1.79289	-0.230184		-0.015531	-2.90395		1.48758	-0.297593
	0.106161	0.045084		1.79571	-0.23802		-0.014525	-2.90385		1.4901	-0.299509
	0.10729	0.053916		1.79854	-0.241024		-0.013519	-2.90381		1.49261	-0.301186
	0.10842	0.062656		1.80136	-0.248004		-0.012513	-2.90373		1.49513	-0.301959
	0.10955	0.072988		1.80419	-0.255508		-0.011507	-2.90364		1.49764	-0.302067
	0.110679	0.094636		1.80701	-0.258344		-0.010501	-2.90268		1.50016	-0.301573
	0.111809	0.116816		1.80984	-0.257536		-0.009495	-2.90107		1.50267	-0.300195
	0.112938	0.139156		1.81266	-0.258752		-0.008489	-2.89953		1.50519	-0.297167
	0.114068	0.17106		1.81548	-0.262048		-0.007483	-2.89886		1.50771	-0.296243
	0.115198	0.217288		1.81831	-0.262628		-0.006477	-0.824392		1.51022	-0.295348
	0.116327	0.2643		1.82113	-0.258968		-0.005471	-0.0004		1.51274	-0.295606
	0.117457	0.311372		1.82396	-0.256932		-0.004465	-0.000419		1.51525	-0.29583
	0.118586	0.377368		1.82678	-0.258344		-0.003459	-0.000797		1.51777	-0.296863
	0.119716	0.451072		1.82961	-0.250476		-0.002453	-0.001442		1.52028	-0.298336
	0.120846	0.52504		1.83243	-0.236884		-0.001447	-0.002069		1.5228	-0.300573
	0.121975	0.59518		1.83525	-0.229516		-0.000441	-0.002371		1.52531	-0.303977
	0.123105	0.6859		1.83808	-0.22964		0.000565	-0.002553		1.52783	-0.309172
	0.124235	0.77824		1.8409	-0.232836		0.001571	-0.003031		1.53034	-0.314467
	0.125364	0.870048		1.84373	-0.235928		0.002577	-0.003636		1.53286	-0.317128
	0.126494	0.964592		1.84655	-0.236008		0.003583	-0.003907		1.53537	-0.319207
	0.127623	1.066		1.84938	-0.23214		0.004589	-0.003968		1.53789	-0.319725
	0.128753	1.16827		1.8522	-0.2277		0.005595	-0.00301		1.5404	-0.318659
	0.129883	1.27038		1.85502	-0.224092		0.006601	-0.001548		1.54292	-0.320217
	0.131012	1.37758		1.85785	-0.227368		0.007607	-0.000114		1.54543	-0.321008
	0.132142	1.48607		1.86067	-0.235324		0.008613	0.001288		1.54795	-0.321017
	0.133271	1.59459		1.8635	-0.240436		0.009619	0.002697		1.55046	-0.319836
	0.134401	1.7008		1.86632	-0.242196		0.010625	0.004001		1.55298	-0.317599
	0.135531	1.80566		1.86915	-0.243604		0.011631	0.004703		1.55549	-0.316931
	0.13666	1.91047		1.87197	-0.244752		0.012637	0.005012		1.55801	-0.319849
	0.13779	2.01494		1.87479	-0.250988		0.013644	0.005395		1.56052	-0.323614
	0.13892	2.10717		1.87762	-0.2623		0.01465	0.006152		1.56304	-0.32271
	0.140049	2.19717		1.88044	-0.270536		0.015656	0.007132		1.56555	-0.319828
	0.141179	2.28674		1.88327	-0.272016		0.016662	0.008312		1.56807	-0.31921
	0.142308	2.36776		1.88609	-0.268052		0.017668	0.010326		1.57058	-0.322992
	0.143438	2.42502		1.88891	-0.263032		0.018674	0.012834		1.5731	-0.32856
	0.144568	2.47817		1.89174	-0.259848		0.01968	0.015377		1.57561	-0.332963
	0.145697	2.53167		1.89456	-0.255456		0.020686	0.017297		1.57813	-0.335708
	0.146827	2.5656		1.89739	-0.244912		0.021692	0.018455		1.58065	-0.337045
	0.147956	2.58528		1.90021	-0.233552		0.022698	0.019527		1.58316	-0.338065
	0.149086	2.60435		1.90304	-0.227048		0.023704	0.020192		1.58567	-0.341296
	0.150216	2.62234		1.90586	-0.226964		0.02471	0.020971		1.58819	-0.344698
	0.151345	2.61543		1.90868	-0.227548		0.025716	0.021623		1.59071	-0.344078
	0.152475	2.60272		1.91151	-0.228264		0.026722	0.021524		1.59322	-0.343038
	0.153605	2.5898		1.91433	-0.23844		0.027728	0.020992		1.59574	-0.344089
	0.154734	2.5724		1.91716	-0.249796		0.028734	0.020429		1.59825	-0.348637
	0.155864	2.54418		1.91998	-0.253788		0.02974	0.019841		1.60077	-0.349655
	0.156993	2.51187		1.92281	-0.252708		0.030746	0.019259		1.60328	-0.352652
	0.158123	2.47956		1.92563	-0.253884		0.031752	0.018763		1.6058	-0.355053
	0.159253	2.44326		1.92846	-0.258628		0.032758	0.018677		1.60831	-0.355567
	0.160382	2.39667		1.93128	-0.261912		0.033764	0.0186		1.61083	-0.356001
	0.161512	2.34878		1.9341	-0.261868		0.03477	0.018456		1.61334	-0.357027
	0.162642	2.30542		1.93693	-0.26468		0.035776	0.017854		1.61586	-0.358369
	0.163771	2.26124		1.93975	-0.274156		0.036782	0.016499		1.61837	-0.357322
	0.164901	2.21509		1.94258	-0.272696		0.037788	0.014981		1.62089	-0.356566
	0.16603	2.16832		1.9454	-0.26266		0.038794	0.013037		1.6234	-0.356217
	0.16716	2.12274		1.94822	-0.260204		0.0398	0.011707		1.62592	-0.354369
	0.16829	2.07706		1.95105	-0.265024		0.040806	0.010384		1.62843	-0.354836
	0.169419	2.02935		1.95387	-0.271812		0.041812	0.009584		1.63095	-0.354436
	0.170549	1.98124		1.9567	-0.27184		0.042818	0.00923		1.63346	-0.353974
	0.171678	1.94019		1.95952	-0.267844		0.043824	0.008883		1.63598	-0.353769
	0.172808	1.9004		1.96235	-0.264268		0.04483	0.008438		1.63849	-0.353139
	0.173938	1.8595		1.96517	-0.264204		0.045836	0.008085		1.64101	-0.351997
	0.175067	1.81804		1.96799	-0.264692		0.046842	0.007812		1.64352	-0.353012
	0.176197	1.78206		1.97082	-0.26638		0.047848	0.007651		1.64604	-0.354126
	0.177327	1.74427		1.97364	-0.267372		0.048854	0.00741		1.64855	-0.354833
	0.178456	1.70545		1.97647	-0.259848		0.04986	0.007159		1.65107	-0.356726
	0.179586	1.66809		1.97929	-0.248192		0.050866	0.006648		1.65359	-0.35966
	0.180715	1.63452		1.98212	-0.240368		0.051872	0.005138		1.6561	-0.360411
	0.181845	1.60108		1.98494	-0.238052		0.052878	0.003212		1.65861	-0.360214
	0.182975	1.56766		1.98776	-0.2403		0.053884	0.001541		1.66113	-0.361242
	0.184104	1.53706		1.99059	-0.243136		0.05489	0.000962		1.66365	-0.362581
	0.185234	1.5089		1.99341	-0.240148		0.055896	0.000647		1.66616	-0.362758
	0.186363	1.48093		1.99624	-0.240176		0.056902	0.000765		1.66868	-0.364775
	0.187493	1.45299		1.99906	-0.250208		0.057908	0.001637		1.67119	-0.364348
	0.188623	1.43253		2.00189	-0.264036		0.058914	0.002651		1.67371	-0.363389
	0.189752	1.41658		2.00471	-0.281712		0.05992	0.003288		1.67622	-0.363357
	0.190882	1.40134		2.00753	-0.30276		0.060926	0.002568		1.67874	-0.363277
	0.192012	1.38585		2.01036	-0.321212		0.061932	0.001393		1.68125	-0.362935
	0.193141	1.3685		2.01318	-0.33406		0.062938	0.000202		1.68377	-0.361638
	0.194271	1.34974		2.01601	-0.336184		0.063944	-0.000118		1.68628	-0.362884
	0.1954	1.33076		2.01883	-0.33474		0.06495	-0.000151		1.6888	-0.361751
	0.19653	1.31358		2.02165	-0.33682		0.065956	-0.000386		1.69131	-0.360648
	0.19766	1.29562		2.02448	-0.340516		0.066962	-0.001529		1.69383	-0.36223
	0.198789	1.27646		2.0273	-0.340372		0.067968	-0.003036		1.69634	-0.363781
	0.199919	1.25716		2.03013	-0.344232		0.068974	-0.004483		1.69886	-0.364622
	0.201048	1.24125		2.03295	-0.347396		0.06998	-0.005667		1.70137	-0.365461
	0.202178	1.22707		2.03578	-0.343936		0.070986	-0.006791		1.70389	-0.36623
	0.203308	1.21309		2.0386	-0.336708		0.071993	-0.007511		1.7064	-0.365509
	0.204437	1.19969		2.04142	-0.330836		0.072999	-0.007032		1.70892	-0.364521
	0.205567	1.18926		2.04425	-0.328332		0.074005	-0.006355		1.71143	-0.368045
	0.206697	1.17878		2.04707	-0.32644		0.075011	-0.006017		1.71395	-0.369368
	0.207826	1.16817		2.0499	-0.323836		0.076017	-0.006333		1.71646	-0.369308
	0.208956	1.15826		2.05272	-0.318332		0.077023	-0.006726		1.71898	-0.369427
	0.210085	1.14755		2.05555	-0.306532		0.078029	-0.007158		1.72149	-0.370418
	0.211215	1.13626		2.05837	-0.291696		0.079035	-0.008024		1.72401	-0.372151
	0.212345	1.12486		2.06119	-0.282864		0.080041	-0.009046		1.72653	-0.373676
	0.213474	1.11482		2.06402	-0.282744		0.081047	-0.009752		1.72904	-0.375156
	0.214604	1.103		2.06684	-0.283456		0.082053	-0.009313		1.73155	-0.373954
	0.215734	1.09159		2.06967	-0.283676		0.083059	-0.008428		1.73407	-0.371214
	0.216863	1.08014		2.07249	-0.293696		0.084065	-0.007785		1.73659	-0.369009
	0.217993	1.06726		2.07532	-0.305668		0.085071	-0.008189		1.7391	-0.366875
	0.219122	1.05419		2.07814	-0.313412		0.086077	-0.00909		1.74162	-0.364946
	0.220252	1.04148		2.08096	-0.317404		0.087083	-0.009926		1.74413	-0.363952
	0.221382	1.0295		2.08379	-0.3289		0.088089	-0.010175		1.74665	-0.362862
	0.222511	1.01835		2.08661	-0.347252		0.089095	-0.010921		1.74916	-0.360115
	0.223641	1.00724		2.08944	-0.353764		0.090101	-0.011705		1.75168	-0.360621
	0.22477	0.996044		2.09226	-0.354156		0.091107	-0.012128		1.75419	-0.363603
	0.2259	0.987324		2.09509	-0.354248		0.092113	-0.012066		1.75671	-0.367098
	0.22703	0.980548		2.09791	-0.358968		0.093119	-0.011972		1.75922	-0.36997
	0.228159	0.974056		2.10073	-0.359168		0.094125	-0.011849		1.76174	-0.372013
	0.229289	0.967572		2.10356	-0.356608		0.095131	-0.011549		1.76425	-0.37299
	0.230418	0.9603		2.10638	-0.355728		0.096137	-0.01125		1.76677	-0.372733
	0.231548	0.9507		2.10921	-0.357164		0.097143	-0.011343		1.76928	-0.375143
	0.232678	0.939988		2.11203	-0.357464		0.098149	-0.011956		1.7718	-0.376871
	0.233807	0.92972		2.11485	-0.35022		0.099155	-0.012512		1.77431	-0.377646
	0.234937	0.921168		2.11768	-0.347452		0.100161	-0.010429		1.77683	-0.378265
	0.236067	0.91398		2.1205	-0.345588		0.101167	-0.004449		1.77934	-0.378162
	0.237196	0.907072		2.12333	-0.347708		0.102173	0.002159		1.78186	-0.378429
	0.238326	0.901444		2.12615	-0.348096		0.103179	0.00983		1.78437	-0.37695
	0.239455	0.8956		2.12898	-0.34866		0.104185	0.021409		1.78689	-0.374854
	0.240585	0.889248		2.1318	-0.351644		0.105191	0.033308		1.7894	-0.372714
	0.241715	0.882988		2.13463	-0.355804		0.106197	0.045796		1.79192	-0.37222
	0.242844	0.877732		2.13745	-0.35794		0.107203	0.059042		1.79444	-0.372375
	0.243974	0.871244		2.14027	-0.355484		0.108209	0.071879		1.79695	-0.369029
	0.245103	0.86378		2.1431	-0.358004		0.109215	0.085175		1.79947	-0.365564
	0.246233	0.855896		2.14592	-0.36374		0.110221	0.098431		1.80198	-0.362659
	0.247363	0.848004		2.14875	-0.360104		0.111227	0.111471		1.80449	-0.362523
	0.248492	0.840552		2.15157	-0.354268		0.112233	0.123819		1.80701	-0.365562
	0.249622	0.833308		2.1544	-0.348876		0.113239	0.135311		1.80953	-0.371449
	0.250752	0.826412		2.15722	-0.341792		0.114245	0.146787		1.81204	-0.374231
	0.251881	0.821404		2.16004	-0.32938		0.115251	0.158642		1.81456	-0.376575
	0.253011	0.817368		2.16287	-0.318244		0.116257	0.172601		1.81707	-0.38024
	0.25414	0.81336		2.16569	-0.313552		0.117263	0.187138		1.81959	-0.384535
	0.25527	0.808988		2.16852	-0.302844		0.118269	0.204061		1.8221	-0.389998
	0.2564	0.803228		2.17134	-0.288456		0.119275	0.22777		1.82462	-0.394135
	0.257529	0.79682		2.17416	-0.28334		0.120281	0.253693		1.82713	-0.395648
	0.258659	0.791248		2.17699	-0.29498		0.121287	0.276443		1.82965	-0.394856
	0.259789	0.786948		2.17981	-0.30328		0.122293	0.323994		1.83216	-0.394357
	0.260918	0.782484		2.18264	-0.309096		0.123299	0.372484		1.83468	-0.394756
	0.262048	0.777708		2.18546	-0.320156		0.124305	0.423842		1.83719	-0.39545
	0.263177	0.771944		2.18829	-0.331084		0.125311	0.499467		1.83971	-0.396793
	0.264307	0.764324		2.19111	-0.336776		0.126317	0.584708		1.84222	-0.396767
	0.265437	0.755964		2.19393	-0.34358		0.127323	0.67252		1.84474	-0.396139
	0.266566	0.747576		2.19676	-0.358168		0.128329	0.77762		1.84725	-0.396719
	0.267696	0.740984		2.19958	-0.370836		0.129335	0.889257		1.84977	-0.397787
	0.268825	0.7366		2.20241	-0.364808		0.130341	1.00136		1.85228	-0.400061
	0.269955	0.73296		2.20523	-0.356576		0.131347	1.12202		1.8548	-0.40239
	0.271085	0.729888		2.20806	-0.350868		0.132353	1.2446		1.85731	-0.401115
	0.272214	0.72762		2.21088	-0.348272		0.133359	1.36701		1.85983	-0.398151
	0.273344	0.725096		2.21371	-0.336688		0.134365	1.48654		1.86234	-0.395975
	0.274474	0.72196		2.21653	-0.327168		0.135371	1.60308		1.86486	-0.395424
	0.275603	0.718208		2.21935	-0.327256		0.136377	1.71893		1.86737	-0.394006
	0.276733	0.714812		2.22218	-0.31434		0.137384	1.82682		1.86989	-0.392489
	0.277862	0.712576		2.225	-0.30066		0.13839	1.93106		1.87241	-0.390285
	0.278992	0.710336		2.22783	-0.292352		0.139396	2.03097		1.87492	-0.388058
	0.280122	0.70692		2.23065	-0.29692		0.140402	2.117		1.87743	-0.385957
	0.281251	0.701916		2.23347	-0.300232		0.141408	2.19892		1.87995	-0.386513
	0.282381	0.696576		2.2363	-0.301648		0.142414	2.27067		1.88247	-0.387529
	0.28351	0.69162		2.23912	-0.303208		0.14342	2.31827		1.88498	-0.387985
	0.28464	0.688412		2.24195	-0.30826		0.144426	2.36173		1.8875	-0.388545
	0.28577	0.687016		2.24477	-0.313044		0.145432	2.39556		1.89001	-0.389658
	0.286899	0.686016		2.2476	-0.313172		0.146438	2.39307		1.89253	-0.391596
	0.288029	0.685824		2.25042	-0.318852		0.147444	2.38846		1.89504	-0.389748
	0.289159	0.685948		2.25324	-0.327732		0.14845	2.37485		1.89756	-0.389169
	0.290288	0.685356		2.25607	-0.33248		0.149456	2.34145		1.90007	-0.387672
	0.291418	0.68464		2.25889	-0.332716		0.150462	2.30161		1.90259	-0.385819
	0.292547	0.684312		2.26172	-0.33038		0.151468	2.2597		1.9051	-0.384462
	0.293677	0.683612		2.26454	-0.331476		0.152474	2.20837		1.90762	-0.380338
	0.294807	0.682076		2.26736	-0.33312		0.15348	2.15289		1.91013	-0.378006
	0.295936	0.680184		2.27019	-0.335916		0.154486	2.09805		1.91265	-0.376055
	0.297066	0.677468		2.27301	-0.332812		0.155492	2.04417		1.91516	-0.375979
	0.298195	0.674748		2.27584	-0.327304		0.156498	1.98709		1.91768	-0.376846
	0.299325	0.672504		2.27866	-0.319952		0.157504	1.93189		1.92019	-0.376652
	0.300455	0.671308		2.28149	-0.310656		0.15851	1.88074		1.92271	-0.378043
	0.301584	0.67206		2.28431	-0.308808		0.159516	1.82961		1.92522	-0.378217
	0.302714	0.673812		2.28714	-0.30972		0.160522	1.77997		1.92774	-0.380249
	0.303844	0.675668		2.28996	-0.3062		0.161528	1.73944		1.93025	-0.382359
	0.304973	0.67604		2.29278	-0.308476		0.162534	1.69756		1.93277	-0.381217
	0.306103	0.672956		2.29561	-0.312972		0.16354	1.65547		1.93528	-0.380184
	0.307232	0.667864		2.29843	-0.318636		0.164546	1.61824		1.9378	-0.379384
	0.308362	0.662888		2.30126	-0.3295		0.165552	1.58078		1.94031	-0.380581
	0.309492	0.65882		2.30408	-0.334636		0.166558	1.54395		1.94283	-0.381607
	0.310621	0.656404		2.3069	-0.327992		0.167564	1.50973		1.94534	-0.381873
	0.311751	0.654832		2.30973	-0.336704		0.16857	1.47544		1.94786	-0.381019
	0.312881	0.652784		2.31255	-0.339172		0.169576	1.44079		1.95037	-0.379132
	0.31401	0.649012		2.31538	-0.335764		0.170582	1.4115		1.95289	-0.383764
	0.31514	0.643712		2.3182	-0.34868		0.171588	1.38056		1.95541	-0.388749
	0.316269	0.638132		2.32103	-0.35374		0.172594	1.34995		1.95792	-0.392296
	0.317399	0.63364		2.32385	-0.354656		0.1736	1.32168		1.96044	-0.395703
	0.318529	0.630464		2.32667	-0.343424		0.174606	1.29175		1.96295	-0.397422
	0.319658	0.627572		2.3295	-0.33462		0.175612	1.26168		1.96547	-0.399708
	0.320788	0.6249		2.33232	-0.335224		0.176618	1.23573		1.96798	-0.403631
	0.321917	0.62362		2.33515	-0.352324		0.177624	1.21104		1.9705	-0.407079
	0.323047	0.62378		2.33797	-0.355476		0.17863	1.18605		1.97301	-0.40592
	0.324177	0.624316		2.3408	-0.359468		0.179636	1.16336		1.97553	-0.401806
	0.325306	0.624652		2.34362	-0.37322		0.180642	1.1406		1.97804	-0.401103
	0.326436	0.62356		2.34644	-0.376784		0.181648	1.11793		1.98056	-0.397825
	0.327566	0.620312		2.34927	-0.378728		0.182654	1.09724		1.98307	-0.39481
	0.328695	0.616728		2.35209	-0.379608		0.18366	1.0776		1.98559	-0.391686
	0.329825	0.612836		2.35492	-0.384568		0.184666	1.05799		1.9881	-0.389182
	0.330954	0.60716		2.35774	-0.38662		0.185672	1.04017		1.99062	-0.388758
	0.332084	0.59912		2.36057	-0.391468		0.186678	1.02329		1.99313	-0.390059
	0.333214	0.591148		2.36339	-0.391552		0.187684	1.00631		1.99565	-0.393337
	0.334343	0.58482		2.36621	-0.391236		0.18869	0.990663		1.99816	-0.393722
	0.335473	0.581996		2.36904	-0.393964		0.189696	0.973177		2.00068	-0.391867
	0.336602	0.5798		2.37186	-0.388524		0.190702	0.95531		2.00319	-0.391189
	0.337732	0.577236		2.37469	-0.385276		0.191708	0.939179		2.00571	-0.39449
	0.338862	0.574052		2.37751	-0.390164		0.192714	0.924228		2.00822	-0.39663
	0.339991	0.571396		2.38034	-0.387732		0.19372	0.908715		2.01074	-0.396652
	0.341121	0.569212		2.38316	-0.387224		0.194726	0.895653		2.01325	-0.395427
	0.34225	0.567608		2.38598	-0.386928		0.195732	0.885216		2.01577	-0.393589
	0.34338	0.5675		2.38881	-0.389568		0.196738	0.874606		2.01828	-0.394702
	0.34451	0.568048		2.39163	-0.38924		0.197744	0.865038		2.0208	-0.396251
	0.345639	0.568584		2.39446	-0.381276		0.19875	0.856486		2.02332	-0.396623
	0.346769	0.568232		2.39728	-0.37122		0.199757	0.848036		2.02583	-0.394235
	0.347899	0.564992		2.4001	-0.370384		0.200763	0.839708		2.02834	-0.392151
	0.349028	0.55948		2.40293	-0.372212		0.201769	0.829975		2.03086	-0.391466
	0.350158	0.553752		2.40575	-0.358872		0.202775	0.818857		2.03338	-0.392752
	0.351287	0.548072		2.40858	-0.35274		0.203781	0.807871		2.03589	-0.394333
	0.352417	0.54362		2.4114	-0.349696		0.204787	0.79636		2.03841	-0.393076
	0.353547	0.539752		2.41423	-0.354076		0.205793	0.78447		2.04092	-0.394635
	0.354676	0.536588		2.41705	-0.352332		0.206799	0.772852		2.04344	-0.398881
	0.355806	0.533724		2.41988	-0.353384		0.207805	0.761071		2.04595	-0.401747
	0.356936	0.529184		2.4227	-0.354464		0.208811	0.749055		2.04847	-0.403834
	0.358065	0.52478		2.42552	-0.35862		0.209817	0.737727		2.05098	-0.403057
	0.359195	0.522296		2.42835	-0.361584		0.210823	0.728336		2.0535	-0.400712
	0.360324	0.523696		2.43117	-0.364836		0.211829	0.718409		2.05601	-0.399083
	0.361454	0.526688		2.434	-0.372004		0.212835	0.708763		2.05853	-0.397496
	0.362584	0.529408		2.43682	-0.378496		0.213841	0.699469		2.06104	-0.397946
	0.363713	0.52978		2.43965	-0.381916		0.214847	0.690032		2.06356	-0.395459
	0.364843	0.526304		2.44247	-0.377996		0.215853	0.680777		2.06607	-0.394863
	0.365973	0.521712		2.44529	-0.374372		0.216859	0.672676		2.06859	-0.395239
	0.367102	0.51632		2.44812	-0.377448		0.217865	0.665562		2.0711	-0.397517
	0.368232	0.51078		2.45094	-0.386152		0.218871	0.658345		2.07362	-0.401226
	0.369361	0.507196		2.45377	-0.388896		0.219877	0.649331		2.07613	-0.400328
	0.370491	0.503612		2.45659	-0.384924		0.220883	0.638475		2.07865	-0.402367
	0.371621	0.49968		2.45941	-0.381264		0.221889	0.628344		2.08116	-0.402749
	0.37275	0.494844		2.46224	-0.379584		0.222895	0.619929		2.08368	-0.403312
	0.37388	0.48946		2.46506	-0.376396		0.223901	0.611256		2.08619	-0.405727
	0.375009	0.484984		2.46789	-0.369728		0.224907	0.602771		2.08871	-0.408335
	0.376139	0.48364		2.47071	-0.364876		0.225913	0.595108		2.09122	-0.408794
	0.377269	0.485496		2.47354	-0.36148		0.226919	0.587753		2.09374	-0.407924
	0.378398	0.487984		2.47636	-0.350584		0.227925	0.580432		2.09626	-0.409425
	0.379528	0.490148		2.47918	-0.341932		0.228931	0.573539		2.09877	-0.410828
	0.380657	0.489792		2.48201	-0.337416		0.229937	0.566244		2.10128	-0.408074
	0.381787	0.486528		2.48483	-0.335116		0.230943	0.559113		2.1038	-0.407608
	0.382917	0.48326		2.48766	-0.329432		0.231949	0.552665		2.10631	-0.405764
	0.384046	0.480872		2.49048	-0.32516		0.232955	0.546296		2.10883	-0.402657
	0.385176	0.482808		2.49331	-0.32248		0.233961	0.540031		2.11135	-0.401659
	0.386306	0.487032		2.49613	-0.3283		0.234967	0.533646		2.11386	-0.401722
	0.387435	0.49098		2.49895	-0.335908		0.235973	0.525636		2.11638	-0.399535
	0.388565	0.493352		2.50178	-0.337828		0.236979	0.517587		2.11889	-0.398575
	0.389694	0.493712		2.5046	-0.341824		0.237985	0.507789		2.12141	-0.398905
	0.390824	0.494084		2.50743	-0.345		0.238991	0.497827		2.12392	-0.398137
	0.391954	0.495248		2.51025	-0.345004		0.239997	0.488376		2.12644	-0.397387
	0.393083	0.499668		2.51308	-0.34814		0.241003	0.48101		2.12895	-0.395886
	0.394213	0.503536		2.5159	-0.352976		0.242009	0.474473		2.13147	-0.393566
	0.395342	0.507092		2.51872	-0.362324		0.243015	0.467998		2.13398	-0.392417
	0.396472	0.50986		2.52155	-0.3688		0.244021	0.462795		2.1365	-0.394824
	0.397602	0.509432		2.52437	-0.370952		0.245027	0.457782		2.13901	-0.394751
	0.398731	0.508756		2.5272	-0.375364		0.246033	0.452722		2.14153	-0.391988
	0.399861	0.508172		2.53002	-0.38246		0.247039	0.447525		2.14404	-0.392076
	0.400991	0.508024		2.53285	-0.388328		0.248045	0.442022		2.14656	-0.390674
	0.40212	0.507908		2.53567	-0.392248		0.249051	0.436528		2.14907	-0.38943
	0.40325	0.507252		2.53849	-0.395136		0.250057	0.431121		2.15159	-0.388946
	0.404379	0.506268		2.54132	-0.394292		0.251063	0.425157		2.1541	-0.388368
	0.405509	0.504188		2.54414	-0.389364		0.252069	0.41898		2.15662	-0.385786
	0.406639	0.502796		2.54697	-0.379364		0.253075	0.413301		2.15913	-0.380825
	0.407768	0.501712		2.54979	-0.376352		0.254081	0.408432		2.16165	-0.381361
	0.408898	0.501276		2.55261	-0.377644		0.255087	0.40366		2.16416	-0.381147
	0.410028	0.502652		2.55544	-0.368272		0.256094	0.400815		2.16668	-0.38136
	0.411157	0.503264		2.55826	-0.36058		0.2571	0.39892		2.16919	-0.382402
	0.412287	0.503556		2.56109	-0.359028		0.258106	0.397027		2.17171	-0.38399
	0.413416	0.501944		2.56391	-0.366932		0.259112	0.394866		2.17422	-0.384268
	0.414546	0.49758		2.56674	-0.373		0.260118	0.391953		2.17674	-0.385096
	0.415676	0.492716		2.56956	-0.37388		0.261124	0.388761		2.17925	-0.388277
	0.416805	0.487828		2.57239	-0.374416		0.26213	0.38579		2.18177	-0.39028
	0.417935	0.483344		2.57521	-0.374492		0.263136	0.383647		2.18429	-0.389249
	0.419064	0.480508		2.57803	-0.372512		0.264142	0.381596		2.1868	-0.390245
	0.420194	0.47816		2.58086	-0.367984		0.265148	0.379713		2.18932	-0.391378
	0.421324	0.476284		2.58368	-0.373192		0.266154	0.377696		2.19183	-0.391261
	0.422453	0.475084		2.58651	-0.379648		0.26716	0.375613		2.19435	-0.391164
	0.423583	0.470536		2.58933	-0.376332		0.268166	0.373725		2.19686	-0.391279
	0.424713	0.466008		2.59215	-0.362816		0.269172	0.372021		2.19938	-0.390066
	0.425842	0.46194		2.59498	-0.350424		0.270178	0.37022		2.20189	-0.391221
	0.426972	0.459984		2.5978	-0.340628		0.271184	0.369051		2.20441	-0.394569
	0.428101	0.460604		2.60063	-0.335512		0.27219	0.367357		2.20692	-0.39601
	0.429231	0.461336		2.60345	-0.333688		0.273196	0.365315		2.20944	-0.395372
	0.430361	0.462312		2.60628	-0.333232		0.274202	0.362933		2.21195	-0.392025
	0.43149	0.461328		2.6091	-0.336384		0.275208	0.359542		2.21447	-0.390013
	0.43262	0.458728		2.61192	-0.336456		0.276214	0.355791		2.21698	-0.389104
	0.433749	0.456088		2.61475	-0.334392		0.27722	0.352095		2.2195	-0.389881
	0.434879	0.452064		2.61757	-0.3383		0.278226	0.348827		2.22201	-0.387425
	0.436009	0.448772		2.6204	-0.345204		0.279232	0.345777		2.22453	-0.38403
	0.437138	0.445544		2.62322	-0.353372		0.280238	0.343086		2.22704	-0.383742
	0.438268	0.442468		2.62605	-0.367936		0.281244	0.340744		2.22956	-0.382984
	0.439398	0.440892		2.62887	-0.376976		0.28225	0.338238		2.23207	-0.384449
	0.440527	0.440512		2.63169	-0.373468		0.283256	0.335543		2.23459	-0.385092
	0.441657	0.440156		2.63452	-0.368724		0.284262	0.332551		2.2371	-0.383961
	0.442786	0.440268		2.63734	-0.36436		0.285268	0.329739		2.23962	-0.381665
	0.443916	0.439612		2.64017	-0.360028		0.286274	0.326995		2.24213	-0.380563
	0.445046	0.438044		2.64299	-0.357096		0.28728	0.324472		2.24465	-0.381322
	0.446175	0.4364		2.64581	-0.354056		0.288286	0.321745		2.24716	-0.377127
	0.447305	0.433032		2.64864	-0.350852		0.289292	0.319058		2.24968	-0.375611
	0.448434	0.432764		2.65146	-0.34948		0.290298	0.315697		2.25219	-0.377136
	0.449564	0.432696		2.65429	-0.341372		0.291304	0.311583		2.25471	-0.37808
	0.450694	0.433036		2.65711	-0.330556		0.29231	0.307705		2.25723	-0.380735
	0.451823	0.436784		2.65994	-0.328516		0.293316	0.305449		2.25974	-0.383599
	0.452953	0.4383		2.66276	-0.329916		0.294322	0.303927		2.26226	-0.386152
	0.454082	0.439752		2.66559	-0.330628		0.295328	0.302499		2.26477	-0.387535
	0.455212	0.439724		2.66841	-0.329064		0.296334	0.30172		2.26729	-0.388473
	0.456342	0.437568		2.67123	-0.331048		0.29734	0.300934		2.2698	-0.389362
	0.457471	0.436088		2.67406	-0.334892		0.298346	0.300048		2.27232	-0.387347
	0.458601	0.43476		2.67688	-0.331272		0.299352	0.298556		2.27483	-0.387251
	0.459731	0.436188		2.67971	-0.326664		0.300358	0.296535		2.27735	-0.386929
	0.46086	0.436128		2.68253	-0.331044		0.301364	0.294487		2.27986	-0.386613
	0.46199	0.435912		2.68535	-0.344304		0.30237	0.292796		2.28238	-0.386168
	0.46312	0.43566		2.68818	-0.363776		0.303376	0.290985		2.28489	-0.38473
	0.464249	0.43448		2.691	-0.380496		0.304382	0.289168		2.28741	-0.384522
	0.465379	0.433544		2.69383	-0.387484		0.305388	0.28682		2.28992	-0.384813
	0.466508	0.4326		2.69665	-0.387068		0.306394	0.283737		2.29244	-0.384536
	0.467638	0.431096		2.69948	-0.380176		0.3074	0.280663		2.29495	-0.382973
	0.468768	0.428568		2.7023	-0.371624		0.308406	0.277859		2.29747	-0.380259
	0.469897	0.42614		2.70512	-0.37802		0.309412	0.275328		2.29998	-0.379725
	0.471027	0.423748		2.70795	-0.3854		0.310418	0.272832		2.3025	-0.379727
	0.472156	0.422796		2.71077	-0.380468		0.311424	0.271298		2.30501	-0.379365
	0.473286	0.423876		2.7136	-0.374096		0.31243	0.269045		2.30753	-0.380257
	0.474416	0.42508		2.71642	-0.364308		0.313436	0.266751		2.31004	-0.383895
	0.475545	0.426132		2.71925	-0.352292		0.314442	0.263819		2.31256	-0.386025
	0.476675	0.422832		2.72207	-0.344348		0.315448	0.260566		2.31507	-0.389775
	0.477805	0.417688		2.7249	-0.342096		0.316454	0.257327		2.31759	-0.394573
	0.478934	0.41258		2.72772	-0.342344		0.31746	0.254497		2.3201	-0.39722
	0.480064	0.408544		2.73054	-0.34224		0.318466	0.252576		2.32262	-0.399049
	0.481193	0.407284		2.73337	-0.337328		0.319473	0.250877		2.32513	-0.400871
	0.482323	0.406628		2.73619	-0.331168		0.320479	0.249614		2.32765	-0.403413
	0.483453	0.406028		2.73902	-0.330268		0.321485	0.248418		2.33017	-0.402904
	0.484582	0.404508		2.74184	-0.3338		0.322491	0.247249		2.33268	-0.401665
	0.485712	0.402736		2.74466	-0.340916		0.323497	0.246049		2.3352	-0.40055
	0.486841	0.401104		2.74749	-0.345924		0.324503	0.244302		2.33771	-0.40125
	0.487971	0.3995		2.75031	-0.345228		0.325509	0.242328		2.34023	-0.401058
	0.489101	0.400504		2.75314	-0.342588		0.326515	0.240688		2.34274	-0.402517
	0.49023	0.400928		2.75596	-0.343448		0.327521	0.23952		2.34526	-0.4047
	0.49136	0.401152		2.75879	-0.34708		0.328527	0.238342		2.34777	-0.406076
	0.492489	0.40126		2.76161	-0.349188		0.329533	0.237052		2.35029	-0.406298
	0.493619	0.401632		2.76443	-0.348452		0.330539	0.23484		2.3528	-0.407042
	0.494749	0.402904		2.76726	-0.347404		0.331545	0.232538		2.35532	-0.408569
	0.495878	0.404328		2.77008	-0.337664		0.332551	0.230889		2.35783	-0.406563
	0.497008	0.405616		2.77291	-0.317016		0.333557	0.230612		2.36035	-0.406157
	0.498138	0.405888		2.77573	-0.30392		0.334563	0.230655		2.36286	-0.404286
	0.499267	0.405512		2.77855	-0.305372		0.335569	0.230751		2.36538	-0.401862
	0.500397	0.405056		2.78138	-0.311092		0.336575	0.231228		2.36789	-0.399999
	0.501526	0.40362		2.7842	-0.316304		0.337581	0.231864		2.37041	-0.39935
	0.502656	0.398656		2.78703	-0.318432		0.338587	0.231915		2.37292	-0.39824
	0.503786	0.39312		2.78985	-0.314724		0.339593	0.229949		2.37544	-0.398951
	0.504915	0.388076		2.79268	-0.310036		0.340599	0.227491		2.37795	-0.400917
	0.506045	0.384704		2.7955	-0.307084		0.341605	0.225037		2.38047	-0.402268
	0.507174	0.3818		2.79833	-0.307692		0.342611	0.222279		2.38298	-0.402255
	0.508304	0.378936		2.80115	-0.311488		0.343617	0.219184		2.3855	-0.404934
	0.509434	0.375628		2.80397	-0.306844		0.344623	0.216422		2.38801	-0.407941
	0.510563	0.374172		2.8068	-0.291392		0.345629	0.214884		2.39053	-0.407595
	0.511693	0.374096		2.80962	-0.283604		0.346635	0.213515		2.39304	-0.407472
	0.512823	0.374192		2.81245	-0.277744		0.347641	0.212156		2.39556	-0.409393
	0.513952	0.373688		2.81527	-0.2682		0.348647	0.211032		2.39807	-0.410158
	0.515082	0.371872		2.8181	-0.266304		0.349653	0.210046		2.40059	-0.410064
	0.516211	0.369864		2.82092	-0.270212		0.350659	0.209266		2.40311	-0.412001
	0.517341	0.367916		2.82374	-0.274092		0.351665	0.209192		2.40562	-0.411638
	0.518471	0.36848		2.82657	-0.27392		0.352671	0.209164		2.40814	-0.410974
	0.5196	0.37132		2.82939	-0.27116		0.353677	0.208955		2.41065	-0.413275
	0.52073	0.374432		2.83222	-0.272396		0.354683	0.207944		2.41317	-0.417875
	0.52186	0.376972		2.83504	-0.277852		0.355689	0.206773		2.41568	-0.419529
	0.522989	0.376316		2.83786	-0.277356		0.356695	0.205453		2.4182	-0.418793
	0.524119	0.373984		2.84069	-0.272464		0.357701	0.203196		2.42071	-0.417507
	0.525248	0.371472		2.84351	-0.271796		0.358707	0.20021		2.42323	-0.417191
	0.526378	0.369864		2.84634	-0.272768		0.359713	0.197337		2.42574	-0.418261
	0.527508	0.373224		2.84916	-0.27554		0.360719	0.196021		2.42826	-0.417877
	0.528637	0.377284		2.85199	-0.274952		0.361725	0.195		2.43077	-0.417193
	0.529767	0.381332		2.85481	-0.27816		0.362731	0.194147		2.43329	-0.415756
	0.530896	0.387764		2.85764	-0.286892		0.363737	0.193763		2.4358	-0.414452
	0.532026	0.392772		2.86046	-0.294924		0.364743	0.193218		2.43832	-0.414671
	0.533156	0.39752		2.86328	-0.305132		0.365749	0.192548		2.44083	-0.41522
	0.534285	0.402164		2.86611	-0.319756		0.366755	0.191562		2.44335	-0.415994
	0.535415	0.406236		2.86893	-0.332588		0.367761	0.190532		2.44586	-0.415687
	0.536545	0.409788		2.87176	-0.341384		0.368767	0.189493		2.44838	-0.416758
	0.537674	0.413236		2.87458	-0.342704		0.369773	0.188102		2.45089	-0.418722
	0.538804	0.414956		2.8774	-0.3399		0.370779	0.186486		2.45341	-0.418983
	0.539933	0.416256		2.88023	-0.337208		0.371785	0.184869		2.45592	-0.418033
	0.541063	0.417788		2.88305	-0.331464		0.372791	0.183233		2.45844	-0.417669
	0.542193	0.419392		2.88588	-0.324456		0.373797	0.181671		2.46095	-0.419133
	0.543322	0.421508		2.8887	-0.318572		0.374803	0.180151		2.46347	-0.419819
	0.544452	0.423072		2.89153	-0.309412		0.375809	0.178788		2.46598	-0.418392
	0.545581	0.424284		2.89435	-0.294972		0.376815	0.177513		2.4685	-0.416476
	0.546711	0.424492		2.89717	-0.28394		0.377821	0.176234		2.47101	-0.414719
	0.547841	0.422216		2.9	-0.278008		0.378827	0.175813		2.47353	-0.414641
	0.54897	0.418736		2.90282	-0.274392		0.379833	0.175197		2.47605	-0.416308
	0.5501	0.415124		2.90565	-0.267732		0.380839	0.174539		2.47856	-0.416652
	0.55123	0.413308		2.90847	-0.264504		0.381845	0.173495		2.48108	-0.415612
	0.552359	0.412116		2.91129	-0.267884		0.382851	0.171467		2.48359	-0.415007
	0.553489	0.410852		2.91412	-0.269248		0.383857	0.169174		2.48611	-0.415069
	0.554618	0.409588		2.91694	-0.272568		0.384864	0.167359		2.48862	-0.416801
	0.555748	0.40516		2.91977	-0.278912		0.38587	0.166989		2.49114	-0.419181
	0.556878	0.399952		2.92259	-0.282476		0.386876	0.167253		2.49365	-0.418621
	0.558007	0.395		2.92542	-0.286084		0.387882	0.167463		2.49617	-0.418344
	0.559137	0.390784		2.92824	-0.291848		0.388888	0.166584		2.49868	-0.419384
	0.560266	0.389728		2.93106	-0.293844		0.389894	0.165455		2.5012	-0.41855
	0.561396	0.39064		2.93389	-0.293204		0.3909	0.164476		2.50371	-0.417465
	0.562526	0.39188		2.93671	-0.290308		0.391906	0.164222		2.50623	-0.41807
	0.563655	0.393368		2.93954	-0.288808		0.392912	0.164305		2.50874	-0.418594
	0.564785	0.395256		2.94236	-0.290464		0.393918	0.164317		2.51126	-0.418172
	0.565915	0.397264		2.94519	-0.2919		0.394924	0.164135		2.51377	-0.419153
	0.567044	0.399272		2.94801	-0.29168		0.39593	0.163864		2.51629	-0.419722
	0.568174	0.39978		2.95084	-0.290244		0.396936	0.163549		2.5188	-0.41833
	0.569303	0.399024		2.95366	-0.283924		0.397942	0.162609		2.52132	-0.416069
	0.570433	0.398012		2.95648	-0.278296		0.398948	0.161245		2.52383	-0.417594
	0.571563	0.397336		2.95931	-0.277636		0.399954	0.160109		2.52635	-0.418874
	0.572692	0.396304		2.96213	-0.27944		0.40096	0.159466		2.52886	-0.41974
	0.573822	0.394376		2.96496	-0.283116		0.401966	0.158863		2.53138	-0.418753
	0.574952	0.392172		2.96778	-0.276036		0.402972	0.158591		2.53389	-0.417088
	0.576081	0.39052		2.9706	-0.263032		0.403978	0.159932		2.53641	-0.416049
	0.577211	0.391576		2.97343	-0.256088		0.404984	0.161884		2.53892	-0.415589
	0.57834	0.39374		2.97625	-0.25246		0.40599	0.163249		2.54144	-0.418846
	0.57947	0.395956		2.97908	-0.2542		0.406996	0.162694		2.54395	-0.418914
	0.5806	0.399204		2.9819	-0.2582		0.408002	0.161162		2.54647	-0.415945
	0.581729	0.402412		2.98473	-0.256828		0.409008	0.159854		2.54899	-0.412752
	0.582859	0.405464		2.98755	-0.255764		0.410014	0.15897		2.5515	-0.410597
	0.583988	0.4082		2.99037	-0.255464		0.41102	0.157506		2.55402	-0.409966
	0.585118	0.410448		2.9932	-0.253884		0.412026	0.155978		2.55653	-0.40839
	0.586248	0.412836		2.99602	-0.257188		0.413032	0.154024		2.55905	-0.407858
	0.587377	0.415336		2.99885	-0.265184		0.414038	0.152671		2.56156	-0.407659
	0.588507	0.416356		3.00167	-0.269716		0.415044	0.151359		2.56408	-0.407215
	0.589637	0.414804		3.0045	-0.271044		0.41605	0.150404		2.56659	-0.409167
	0.590766	0.412216		3.00732	-0.267384		0.417056	0.149787		2.56911	-0.411607
	0.591896	0.409332		3.01014	-0.267476		0.418062	0.149308		2.57162	-0.413126
	0.593025	0.406208		3.01297	-0.270828		0.419068	0.149148		2.57414	-0.412941
	0.594155	0.403252		3.01579	-0.277572		0.420074	0.14837		2.57665	-0.413294
	0.595285	0.400524		3.01862	-0.28276		0.42108	0.147557		2.57917	-0.415401
	0.596414	0.397984		3.02144	-0.28648		0.422086	0.146791		2.58168	-0.415926
	0.597544	0.395612		3.02427	-0.28766		0.423092	0.146356		2.5842	-0.417652
	0.598673	0.392596		3.02709	-0.290916		0.424098	0.145737		2.58671	-0.417122
	0.599803	0.38902		3.02991	-0.291864		0.425104	0.144202		2.58923	-0.415092
	0.600933	0.386412		3.03274	-0.290868		0.42611	0.141955		2.59174	-0.414131
	0.602062	0.385908		3.03556	-0.290796		0.427116	0.139661		2.59426	-0.414985
	0.603192	0.386804		3.03839	-0.285612		0.428122	0.13853		2.59677	-0.416452
	0.604321	0.387976		3.04121	-0.276616		0.429128	0.138505		2.59929	-0.415702
	0.605451	0.387508		3.04404	-0.268868		0.430134	0.138542		2.6018	-0.415461
	0.606581	0.385936		3.04686	-0.264712		0.43114	0.139081		2.60432	-0.414997
	0.60771	0.384596		3.04968	-0.264056		0.432146	0.138776		2.60683	-0.415253
	0.60884	0.38336		3.05251	-0.266564		0.433152	0.138194		2.60935	-0.419934
	0.60997	0.383072		3.05533	-0.266892		0.434158	0.137186		2.61186	-0.42335
	0.611099	0.384324		3.05816	-0.267192		0.435164	0.136179		2.61438	-0.425459
	0.612229	0.38626		3.06098	-0.267044		0.43617	0.135357		2.61689	-0.42762
	0.613358	0.388028		3.0638	-0.270784		0.437176	0.134215		2.61941	-0.430431
	0.614488	0.389164		3.06663	-0.278168		0.438182	0.133092		2.62193	-0.433716
	0.615618	0.389796		3.06945	-0.287888		0.439188	0.132012		2.62444	-0.436438
	0.616747	0.390332		3.07228	-0.288844		0.440194	0.131577		2.62696	-0.439683
	0.617877	0.391884		3.0751	-0.288548		0.4412	0.13147		2.62947	-0.440495
	0.619007	0.393548		3.07793	-0.29538		0.442207	0.131295		2.63198	-0.440139
	0.620136	0.394648		3.08075	-0.295208		0.443213	0.130974		2.6345	-0.440141
	0.621266	0.395716		3.08358	-0.291148		0.444219	0.130562		2.63702	-0.439545
	0.622395	0.396888		3.0864	-0.289352		0.445225	0.130235		2.63953	-0.438998
	0.623525	0.398912		3.08922	-0.289568		0.446231	0.130174		2.64205	-0.436325
	0.624655	0.401528		3.09205	-0.287024		0.447237	0.129273		2.64456	-0.432573
	0.625784	0.404596		3.09487	-0.28174		0.448243	0.127979		2.64708	-0.42899
	0.626914	0.408788		3.0977	-0.275376		0.449249	0.126266		2.64959	-0.427005
	0.628043	0.413652		3.10052	-0.273808		0.450255	0.123971		2.65211	-0.42655
	0.629173	0.41854		3.10334	-0.274076		0.451261	0.121631		2.65462	-0.42623
	0.630303	0.422476		3.10617	-0.26968		0.452267	0.119924		2.65714	-0.426397
	0.631432	0.422028		3.10899	-0.272672		0.453273	0.119396		2.65965	-0.425942
	0.632562	0.418736		3.11182	-0.278484		0.454279	0.118936		2.66217	-0.42598
	0.633692	0.41542		3.11464	-0.28492		0.455285	0.118213		2.66468	-0.429078
	0.634821	0.413056		3.11747	-0.290676		0.456291	0.117253		2.6672	-0.432522
	0.635951	0.41346		3.12029	-0.295184		0.457297	0.116394		2.66971	-0.434272
	0.63708	0.415408		3.12311	-0.299284		0.458303	0.115435		2.67223	-0.436362
	0.63821	0.416784		3.12594	-0.300268		0.459309	0.113888		2.67474	-0.439821
	0.63934	0.416652		3.12876	-0.29748		0.460315	0.111955		2.67726	-0.44227
	0.640469	0.415612		3.13159	-0.29198		0.461321	0.110082		2.67977	-0.443409
	0.641599	0.4145		3.13441	-0.283036		0.462327	0.10868		2.68229	-0.444659
	0.642728	0.413644		3.13724	-0.274932		0.463333	0.107483		2.6848	-0.44477
	0.643858	0.412512		3.14006	-0.272424		0.464339	0.106211		2.68732	-0.443939
	0.644988	0.410912		3.14288	-0.26874		0.465345	0.105012		2.68983	-0.442624
	0.646117	0.409196		3.14571	-0.266268		0.466351	0.10398		2.69235	-0.441078
	0.647247	0.408568		3.14853	-0.2603		0.467357	0.103274		2.69487	-0.439682
	0.648377	0.410384		3.15136	-0.253552		0.468363	0.103491		2.69738	-0.437346
	0.649506	0.413192		3.15418	-0.251368		0.469369	0.103783		2.6999	-0.435007
	0.650636	0.415724		3.157	-0.26098		0.470375	0.104078		2.70241	-0.435363
	0.651765	0.417768		3.15983	-0.268684		0.471381	0.10453		2.70492	-0.435474
	0.652895	0.419896		3.16265	-0.276696		0.472387	0.105119		2.70744	-0.434899
	0.654025	0.42228		3.16548	-0.290272		0.473393	0.105681		2.70996	-0.435268
	0.655154	0.4245		3.1683	-0.293736		0.474399	0.106278		2.71247	-0.436287
	0.656284	0.425628		3.17113	-0.292232		0.475405	0.106978		2.71499	-0.435685
	0.657413	0.425408		3.17395	-0.287224		0.476411	0.107649		2.7175	-0.435103
	0.658543	0.425308		3.17678	-0.293324		0.477417	0.107741		2.72002	-0.441071
	0.659673	0.427604		3.1796	-0.299196		0.478423	0.107121		2.72253	-0.443289
	0.660802	0.43334		3.18242	-0.296356		0.479429	0.106504		2.72505	-0.443086
	0.661932	0.438932		3.18525	-0.290176		0.480435	0.106775		2.72756	-0.443038
	0.663062	0.443584		3.18807	-0.284616		0.481441	0.107783		2.73008	-0.444248
	0.664191	0.4448		3.1909	-0.273388		0.482447	0.108708		2.73259	-0.444
	0.665321	0.44276		3.19372	-0.262288		0.483453	0.109164		2.73511	-0.442251
	0.66645	0.440492		3.19654	-0.254944		0.484459	0.10901		2.73762	-0.439928
	0.66758	0.438392		3.19937	-0.24852		0.485465	0.108736		2.74014	-0.435827
	0.66871	0.43672		3.20219	-0.243592		0.486471	0.10803		2.74265	-0.432136
	0.669839	0.4353		3.20502	-0.237008		0.487477	0.106754		2.74517	-0.429998
	0.670969	0.433908		3.20784	-0.235208		0.488483	0.105465		2.74768	-0.430028
	0.672099	0.43342		3.21067	-0.2345		0.489489	0.104755		2.7502	-0.429553
	0.673228	0.434612		3.21349	-0.230472		0.490495	0.105445		2.75271	-0.429873
	0.674358	0.436348		3.21631	-0.23008		0.491501	0.106291		2.75523	-0.429842
	0.675487	0.437652		3.21914	-0.231328		0.492507	0.106683		2.75774	-0.429593
	0.676617	0.436216		3.22196	-0.232432		0.493513	0.106173		2.76026	-0.431693
	0.677747	0.43166		3.22479	-0.239372		0.494519	0.10545		2.76277	-0.431842
	0.678876	0.426772		3.22761	-0.253648		0.495525	0.104544		2.76529	-0.43314
	0.680006	0.42164		3.23044	-0.264436		0.496531	0.103539		2.7678	-0.434267
	0.681135	0.417104		3.23326	-0.266968		0.497537	0.102538		2.77032	-0.43477
	0.682265	0.41382		3.23608	-0.259564		0.498543	0.10197		2.77284	-0.435333
	0.683395	0.410644		3.23891	-0.264528		0.499549	0.101393		2.77535	-0.435591
	0.684524	0.409036		3.24173	-0.271432		0.500555	0.100691		2.77786	-0.439707
	0.685654	0.409732		3.24456	-0.283572		0.501561	0.0997		2.78038	-0.440515
	0.686784	0.410988		3.24738	-0.288116		0.502568	0.098655		2.7829	-0.441571
	0.687913	0.412328		3.25021	-0.283924		0.503574	0.097708		2.78541	-0.442701
	0.689043	0.413492		3.25303	-0.27562		0.50458	0.09714		2.78793	-0.443972
	0.690172	0.414208		3.25585	-0.268012		0.505586	0.096217		2.79044	-0.444543
	0.691302	0.41484		3.25868	-0.265872		0.506592	0.095276		2.79296	-0.441697
	0.692432	0.416388		3.2615	-0.26736		0.507598	0.094768		2.79547	-0.440156
	0.693561	0.420668		3.26433	-0.273616		0.508604	0.095076		2.79799	-0.439934
	0.694691	0.426904		3.26715	-0.275168		0.50961	0.095564		2.8005	-0.440981
	0.69582	0.433048		3.26998	-0.272192		0.510616	0.095205		2.80302	-0.442248
	0.69695	0.437988		3.2728	-0.255064		0.511622	0.093546		2.80553	-0.442883
	0.69808	0.440816		3.27562	-0.25088		0.512628	0.091824		2.80805	-0.442537
	0.699209	0.442168		3.27845	-0.254036		0.513634	0.090737		2.81056	-0.442981
	0.700339	0.44334		3.28127	-0.259772		0.51464	0.090342		2.81308	-0.445263
	0.701469	0.442956		3.2841	-0.256948		0.515646	0.090009		2.81559	-0.448467
	0.702598	0.439748		3.28692	-0.251944		0.516652	0.089579		2.81811	-0.449598
	0.703728	0.436036		3.28974	-0.253452		0.517658	0.088849		2.82062	-0.449273
	0.704857	0.43324		3.29257	-0.254792		0.518664	0.088006		2.82314	-0.449671
	0.705987	0.434096		3.29539	-0.253192		0.51967	0.087469		2.82565	-0.449995
	0.707117	0.437556		3.29822	-0.247076		0.520676	0.087854		2.82817	-0.449569
	0.708246	0.440872		3.30104	-0.255048		0.521682	0.088341		2.83068	-0.450162
	0.709376	0.44318		3.30387	-0.261952		0.522688	0.088491		2.8332	-0.449794
	0.710505	0.444172		3.30669	-0.26304		0.523694	0.087465		2.83571	-0.450458
	0.711635	0.4458		3.30952	-0.260368		0.5247	0.086201		2.83823	-0.452332
	0.712765	0.447124		3.31234	-0.261664		0.525706	0.085368		2.84074	-0.45305
	0.713894	0.44716		3.31516	-0.266392		0.526712	0.08582		2.84326	-0.452171
	0.715024	0.445984		3.31799	-0.260628		0.527718	0.086698		2.84578	-0.450208
	0.716154	0.444632		3.32081	-0.256376		0.528724	0.087278		2.84829	-0.451771
	0.717283	0.443504		3.32364	-0.256664		0.52973	0.085285		2.8508	-0.452763
	0.718413	0.442828		3.32646	-0.258276		0.530736	0.082641		2.85332	-0.452714
	0.719542	0.441652		3.32929	-0.251944		0.531742	0.080114		2.85583	-0.451674
	0.720672	0.440336		3.33211	-0.24128		0.532748	0.078944		2.85835	-0.452424
	0.721802	0.437876		3.33493	-0.238472		0.533754	0.078476		2.86087	-0.452052
	0.722931	0.433488		3.33776	-0.230224		0.53476	0.077992		2.86338	-0.449047
	0.724061	0.429488		3.34058	-0.214148		0.535766	0.077131		2.8659	-0.449698
	0.725191	0.426032		3.34341	-0.211268		0.536772	0.075861		2.86841	-0.451058
	0.72632	0.424392		3.34623	-0.210572		0.537778	0.074702		2.87093	-0.450459
	0.72745	0.423508		3.34905	-0.205864		0.538784	0.074579		2.87344	-0.450142
	0.728579	0.422312		3.35188	-0.203844		0.53979	0.075325		2.87596	-0.45343
	0.729709	0.421808		3.3547	-0.206404		0.540796	0.075869		2.87847	-0.453025
	0.730839	0.4232		3.35753	-0.210764		0.541802	0.075322		2.88099	-0.453448
	0.731968	0.424596		3.36035	-0.212632		0.542808	0.074024		2.8835	-0.456354
	0.733098	0.425904		3.36318	-0.204096		0.543814	0.072835		2.88602	-0.460419
	0.734227	0.42628		3.366	-0.200768		0.54482	0.072442		2.88853	-0.459278
	0.735357	0.424984		3.36882	-0.205432		0.545826	0.071699		2.89105	-0.459386
	0.736487	0.424152		3.37165	-0.206196		0.546832	0.070703		2.89356	-0.461141
	0.737616	0.423164		3.37447	-0.212112		0.547838	0.06913		2.89608	-0.462987
	0.738746	0.420944		3.3773	-0.217652		0.548844	0.067753		2.89859	-0.46453
	0.739876	0.416344		3.38012	-0.224288		0.54985	0.066875		2.90111	-0.461923
	0.741005	0.411056		3.38295	-0.230268		0.550856	0.067901		2.90362	-0.461597
	0.742135	0.405988		3.38577	-0.23334		0.551862	0.069633		2.90614	-0.460821
	0.743264	0.402356		3.38859	-0.236284		0.552868	0.071407		2.90865	-0.461539
	0.744394	0.401064		3.39142	-0.240308		0.553874	0.071383		2.91117	-0.461929
	0.745524	0.399784		3.39424	-0.242744		0.55488	0.070722		2.91368	-0.461151
	0.746653	0.398996		3.39707	-0.24542		0.555886	0.070139		2.9162	-0.461522
	0.747783	0.399752		3.39989	-0.241096		0.556892	0.070008		2.91872	-0.460984
	0.748912	0.401516		3.40272	-0.238328		0.557898	0.069992		2.92123	-0.463614
	0.750042	0.403136		3.40554	-0.235404		0.558904	0.069822		2.92374	-0.466204
	0.751172	0.404016		3.40836	-0.227608		0.55991	0.068577		2.92626	-0.466143
	0.752301	0.402784		3.41119	-0.221108		0.560916	0.066576		2.92877	-0.466724
	0.753431	0.40064		3.41401	-0.21226		0.561922	0.064529		2.93129	-0.466457
	0.75456	0.398612		3.41684	-0.211328		0.562928	0.063469		2.9338	-0.466622
	0.75569	0.398036		3.41966	-0.218784		0.563934	0.062339		2.93632	-0.46642
	0.75682	0.399992		3.42248	-0.22078		0.56494	0.061252		2.93884	-0.465378
	0.757949	0.402064		3.42531	-0.223124		0.565946	0.060611		2.94135	-0.462512
	0.759079	0.40424		3.42813	-0.225816		0.566953	0.060437		2.94387	-0.459442
	0.760209	0.40704		3.43096	-0.227412		0.567959	0.060302		2.94638	-0.45803
	0.761338	0.40994		3.43378	-0.235184		0.568965	0.059805		2.9489	-0.456062
	0.762468	0.412804		3.43661	-0.24342		0.569971	0.059173		2.95141	-0.454847
	0.763597	0.415224		3.43943	-0.246896		0.570977	0.058551		2.95393	-0.454727
	0.764727	0.416352		3.44225	-0.251724		0.571983	0.057664		2.95644	-0.453285
	0.765857	0.416944		3.44508	-0.25206		0.572989	0.056682		2.95896	-0.450534
	0.766986	0.417748		3.4479	-0.247132		0.573995	0.05573		2.96147	-0.451988
	0.768116	0.420632		3.45073	-0.24738		0.575001	0.054697		2.96399	-0.455338
	0.769246	0.424944		3.45355	-0.245484		0.576007	0.053125		2.9665	-0.457119
	0.770375	0.429364		3.45638	-0.238476		0.577013	0.051343		2.96902	-0.457031
	0.771505	0.433208		3.4592	-0.22892		0.578019	0.049877		2.97153	-0.459975
	0.772634	0.433028		3.46203	-0.218968		0.579025	0.049845		2.97405	-0.460767
	0.773764	0.429212		3.46485	-0.210148		0.580031	0.049868		2.97656	-0.461644
	0.774894	0.42532		3.46767	-0.208852		0.581037	0.050003		2.97908	-0.464009
	0.776023	0.420832		3.4705	-0.214424		0.582043	0.049746		2.98159	-0.465138
	0.777153	0.417316		3.47332	-0.223264		0.583049	0.049407		2.98411	-0.463375
	0.778282	0.415452		3.47615	-0.218792		0.584055	0.049248		2.98662	-0.46241
	0.779412	0.413832		3.47897	-0.21602		0.585061	0.04926		2.98914	-0.463866
	0.780542	0.414256		3.48179	-0.221784		0.586067	0.049247		2.99165	-0.464154
	0.781671	0.415952		3.48462	-0.231164		0.587073	0.049015		2.99417	-0.464657
	0.782801	0.417784		3.48744	-0.239504		0.588079	0.048475		2.99668	-0.465394
	0.783931	0.41932		3.49027	-0.246636		0.589085	0.047927		2.9992	-0.465939
	0.78506	0.418144		3.49309	-0.255112		0.590091	0.047321		3.00171	-0.468613
	0.78619	0.414812		3.49592	-0.25986		0.591097	0.046879		3.00423	-0.471871
	0.787319	0.411468		3.49874	-0.260568		0.592103	0.046561		3.00675	-0.473275
	0.788449	0.40814		3.50156	-0.256408		0.593109	0.04629		3.00926	-0.473795
	0.789579	0.405064		3.50439	-0.263292		0.594115	0.046591		3.01178	-0.478044
	0.790708	0.402304		3.50721	-0.272528		0.595121	0.047348		3.01429	-0.478395
	0.791838	0.399624		3.51004	-0.26908		0.596127	0.048662		3.01681	-0.479619
	0.792967	0.397816		3.51286	-0.266768		0.597133	0.04926		3.01932	-0.48097
	0.794097	0.397788		3.51569	-0.268388		0.598139	0.049181		3.02184	-0.479872
	0.795227	0.398064		3.51851	-0.262092		0.599145	0.04856		3.02435	-0.477094
	0.796356	0.398256		3.52133	-0.248956		0.600151	0.0474		3.02687	-0.47507
	0.797486	0.397624		3.52416	-0.235748		0.601157	0.046515		3.02938	-0.476144
	0.798616	0.395788		3.52698	-0.226684		0.602163	0.045877		3.0319	-0.472729
	0.799745	0.39408		3.52981	-0.222616		0.603169	0.046132		3.03441	-0.471068
	0.800875	0.393852		3.53263	-0.219708		0.604175	0.046611		3.03693	-0.471659
	0.802004	0.39806		3.53546	-0.2175		0.605181	0.047135		3.03944	-0.469513
	0.803134	0.403516		3.53828	-0.224132		0.606187	0.04733		3.04196	-0.469128
	0.804264	0.40848		3.5411	-0.23018		0.607193	0.047247		3.04447	-0.469242
	0.805393	0.411456		3.54393	-0.229456		0.608199	0.04715		3.04699	-0.470227
	0.806523	0.411188		3.54675	-0.231924		0.609205	0.046724		3.0495	-0.469187
	0.807652	0.4097		3.54958	-0.237728		0.610211	0.045906		3.05202	-0.468935
	0.808782	0.408132		3.5524	-0.242584		0.611217	0.045077		3.05453	-0.472025
	0.809912	0.406088		3.55523	-0.247428		0.612223	0.044184		3.05705	-0.472289
	0.811041	0.404784		3.55805	-0.251508		0.613229	0.04365		3.05956	-0.47528
	0.812171	0.40364		3.56087	-0.2531		0.614235	0.042889		3.06208	-0.47787
	0.813301	0.402876		3.5637	-0.256092		0.615241	0.041521		3.06459	-0.479415
	0.81443	0.40546		3.56652	-0.25726		0.616247	0.040043		3.06711	-0.481996
	0.81556	0.411888		3.56935	-0.2561		0.617253	0.038856		3.06962	-0.484882
	0.816689	0.418584		3.57217	-0.254228		0.618259	0.038981		3.07214	-0.487634
	0.817819	0.424932		3.57499	-0.25356		0.619265	0.039034		3.07465	-0.487668
	0.818949	0.430104		3.57782	-0.2529		0.620271	0.039034		3.07717	-0.486541
	0.820078	0.434624		3.58064	-0.245416		0.621277	0.038273		3.07969	-0.486138
	0.821208	0.43908		3.58347	-0.234836		0.622283	0.036951		3.0822	-0.487156
	0.822338	0.442252		3.58629	-0.228908		0.623289	0.035533		3.08472	-0.489456
	0.823467	0.441464		3.58912	-0.2314		0.624295	0.03422		3.08723	-0.490739
	0.824597	0.439768		3.59194	-0.233404		0.625301	0.033487		3.08975	-0.492023
	0.825726	0.438092		3.59477	-0.229116		0.626307	0.032928		3.09226	-0.492397
	0.826856	0.437928		3.59759	-0.222004		0.627313	0.032667		3.09478	-0.49142
	0.827986	0.439796		3.60041	-0.221344		0.62832	0.031606		3.09729	-0.492535
	0.829115	0.4418		3.60324	-0.22764		0.629326	0.030553		3.09981	-0.493155
	0.830245	0.443028		3.60606	-0.231824		0.630332	0.030177		3.10232	-0.492821
	0.831374	0.44286		3.60889	-0.24342		0.631338	0.030532		3.10484	-0.490756
	0.832504	0.442672		3.61171	-0.260308		0.632344	0.030875		3.10735	-0.487369
	0.833634	0.442488		3.61454	-0.271964		0.63335	0.030661		3.10987	-0.485556
	0.834763	0.444124		3.61736	-0.277664		0.634356	0.029777		3.11238	-0.484211
	0.835893	0.445248		3.62018	-0.281056		0.635362	0.028761		3.1149	-0.484941
	0.837023	0.44606		3.62301	-0.28474		0.636368	0.027564		3.11741	-0.484676
	0.838152	0.446856		3.62583	-0.290068		0.637374	0.025985		3.11993	-0.484449
	0.839282	0.447932		3.62866	-0.291616		0.63838	0.024347		3.12244	-0.486093
	0.840411	0.45374		3.63148	-0.288844		0.639386	0.023164		3.12496	-0.487319
	0.841541	0.459792		3.6343	-0.286208		0.640392	0.022521		3.12747	-0.490752
	0.842671	0.464592		3.63713	-0.279536		0.641398	0.021969		3.12999	-0.49222
	0.8438	0.463728		3.63995	-0.269068		0.642404	0.021539		3.1325	-0.49405
	0.84493	0.46066		3.64278	-0.259316		0.64341	0.020859		3.13502	-0.49621
	0.846059	0.457508		3.6456	-0.24836		0.644416	0.019883		3.13753	-0.497371
	0.847189	0.455212		3.64843	-0.234388		0.645422	0.018296		3.14005	-0.500167
	0.848319	0.452996		3.65125	-0.22666		0.646428	0.017145		3.14256	-0.500178
	0.849448	0.450656		3.65407	-0.227448		0.647434	0.016206		3.14508	-0.498917
	0.850578	0.448316		3.6569	-0.230356		0.64844	0.01593		3.14759	-0.497124
	0.851708	0.449472		3.65972	-0.230932		0.649446	0.017127		3.15011	-0.496713
	0.852837	0.449752		3.66255	-0.232132		0.650452	0.018734		3.15263	-0.49614
	0.853967	0.45		3.66537	-0.237112		0.651458	0.020008		3.15514	-0.4962
	0.855096	0.449896		3.66819	-0.240668		0.652464	0.01995		3.15766	-0.495965
	0.856226	0.447684		3.67102	-0.24262		0.65347	0.01947		3.16017	-0.494955
	0.857356	0.445424		3.67384	-0.246328		0.654476	0.019258		3.16269	-0.494433
	0.858485	0.443228		3.67667	-0.251244		0.655482	0.019689		3.1652	-0.49384
	0.859615	0.440816		3.67949	-0.251776		0.656488	0.02026		3.16772	-0.496735
	0.860744	0.439736		3.68232	-0.248996		0.657494	0.020945		3.17023	-0.497159
	0.861874	0.439568		3.68514	-0.249528		0.6585	0.021883		3.17275	-0.498771
	0.863004	0.439544		3.68797	-0.253396		0.659506	0.022852		3.17526	-0.498335
	0.864133	0.440808		3.69079	-0.254616		0.660512	0.023763		3.17778	-0.496999
	0.865263	0.442448		3.69361	-0.25086		0.661518	0.024343		3.18029	-0.50013
	0.866392	0.444088		3.69644	-0.246852		0.662524	0.024926		3.18281	-0.500514
	0.867522	0.444748		3.69926	-0.245816		0.66353	0.025807		3.18532	-0.501882
	0.868652	0.441156		3.70209	-0.243352		0.664536	0.027182		3.18784	-0.501217
	0.869781	0.436332		3.70491	-0.242804		0.665542	0.028645		3.19035	-0.501043
	0.870911	0.431488		3.70774	-0.245044		0.666548	0.029773		3.19287	-0.502846
	0.872041	0.42822		3.71056	-0.248476		0.667554	0.029801		3.19538	-0.502147
	0.87317	0.427464		3.71338	-0.246788		0.66856	0.029553		3.1979	-0.50285
	0.8743	0.427604		3.71621	-0.240744		0.669566	0.0291		3.20041	-0.50046
	0.87543	0.427832		3.71903	-0.242164		0.670572	0.027833		3.20293	-0.49786
	0.876559	0.428496		3.72186	-0.249184		0.671578	0.026688		3.20544	-0.496877
	0.877689	0.430204		3.72468	-0.256568		0.672584	0.025912		3.20796	-0.498502
	0.878818	0.432204		3.7275	-0.261908		0.67359	0.025382		3.21047	-0.502899
	0.879948	0.434364		3.73033	-0.270392		0.674596	0.024684		3.21299	-0.504539
	0.881078	0.437688		3.73315	-0.27848		0.675602	0.023958		3.2155	-0.505209
	0.882207	0.440816		3.73598	-0.277452		0.676608	0.023444		3.21802	-0.505898
	0.883337	0.443808		3.7388	-0.274252		0.677614	0.023461		3.22053	-0.508169
	0.884466	0.446888		3.74163	-0.275808		0.67862	0.023477		3.22305	-0.510305
	0.885596	0.448408		3.74445	-0.277328		0.679626	0.022962		3.22557	-0.512911
	0.886726	0.4486		3.74727	-0.277828		0.680632	0.021875		3.22808	-0.514004
	0.887855	0.448552		3.7501	-0.279536		0.681638	0.020786		3.2306	-0.511741
	0.888985	0.446992		3.75292	-0.280536		0.682644	0.019881		3.23311	-0.508165
	0.890114	0.445688		3.75575	-0.279176		0.68365	0.01918		3.23563	-0.506269
	0.891244	0.444544		3.75857	-0.274868		0.684657	0.01851		3.23814	-0.50663
	0.892374	0.443416		3.7614	-0.27142		0.685663	0.018146		3.24066	-0.506402
	0.893503	0.442536		3.76422	-0.273364		0.686669	0.018081		3.24317	-0.506873
	0.894633	0.441732		3.76704	-0.272976		0.687675	0.018058		3.24569	-0.507462
	0.895763	0.440928		3.76987	-0.2712		0.688681	0.018012		3.2482	-0.507806
	0.896892	0.440168		3.77269	-0.272808		0.689687	0.017677		3.25072	-0.507239
	0.898022	0.4391		3.77552	-0.273316		0.690693	0.017259		3.25323	-0.506796
	0.899151	0.437736		3.77834	-0.271984		0.691699	0.017049		3.25575	-0.507144
	0.900281	0.436324		3.78117	-0.271532		0.692705	0.017435		3.25826	-0.507071
	0.901411	0.434408		3.78399	-0.271064		0.693711	0.01789		3.26078	-0.506762
	0.90254	0.433316		3.78681	-0.26934		0.694717	0.018926		3.26329	-0.506323
	0.90367	0.432592		3.78964	-0.266444		0.695723	0.019267		3.26581	-0.504691
	0.904799	0.4319		3.79246	-0.268244		0.696729	0.019508		3.26832	-0.503012
	0.905929	0.430376		3.79529	-0.27456		0.697735	0.019165		3.27084	-0.503213
	0.907059	0.428648		3.79811	-0.276528		0.698741	0.018512		3.27335	-0.504638
	0.908188	0.426916		3.80093	-0.27588		0.699747	0.01793		3.27587	-0.506721
	0.909318	0.425408		3.80376	-0.271672		0.700753	0.018115		3.27838	-0.50864
	0.910448	0.42342		3.80658	-0.272728		0.701759	0.018916		3.2809	-0.509478
	0.911577	0.420636		3.80941	-0.27472		0.702765	0.019749		3.28341	-0.511039
	0.912707	0.417436		3.81223	-0.271132		0.703771	0.020193		3.28593	-0.512765
	0.913836	0.415396		3.81506	-0.272284		0.704777	0.019736		3.28844	-0.512877
	0.914966	0.4164		3.81788	-0.274024		0.705783	0.019224		3.29096	-0.512025
	0.916096	0.418976		3.8207	-0.2721		0.706789	0.018592		3.29347	-0.512258
	0.917225	0.42166		3.82353	-0.26702		0.707795	0.018063		3.29599	-0.510972
	0.918355	0.423232		3.82635	-0.26292		0.708801	0.017621		3.29851	-0.510276
	0.919484	0.423272		3.82918	-0.262968		0.709807	0.017641		3.30102	-0.511679
	0.920614	0.422784		3.832	-0.266612		0.710813	0.018176		3.30354	-0.514351
	0.921744	0.422288		3.83483	-0.26238		0.711819	0.018747		3.30605	-0.516965
	0.922873	0.421204		3.83765	-0.256028		0.712825	0.018428		3.30857	-0.520365
	0.924003	0.419292		3.84048	-0.258812		0.713831	0.016453		3.31108	-0.523133
	0.925133	0.417096		3.8433	-0.254872		0.714837	0.014315		3.3136	-0.52447
	0.926262	0.415212		3.84612	-0.247		0.715843	0.012699		3.31611	-0.526957
	0.927392	0.414172		3.84895	-0.2438		0.716849	0.011767		3.31863	-0.528821
	0.928521	0.413612		3.85177	-0.240544		0.717855	0.010883		3.32114	-0.528046
	0.929651	0.413108		3.8546	-0.236464		0.718861	0.010003		3.32366	-0.522847
	0.930781	0.411828		3.85742	-0.230512		0.719867	0.009592		3.32617	-0.518292
	0.93191	0.410872		3.86024	-0.221568		0.720873	0.009277		3.32869	-0.516149
	0.93304	0.410368		3.86307	-0.212548		0.721879	0.008792		3.3312	-0.516688
	0.93417	0.409852		3.86589	-0.209484		0.722885	0.008329		3.33372	-0.517917
	0.935299	0.409256		3.86872	-0.204856		0.723891	0.007925		3.33623	-0.517007
	0.936429	0.408548		3.87154	-0.203328		0.724897	0.007824		3.33875	-0.518518
	0.937558	0.407808		3.87437	-0.20274		0.725903	0.008133		3.34126	-0.521608
	0.938688	0.407972		3.87719	-0.200852		0.726909	0.008378		3.34378	-0.526278
	0.939818	0.410124		3.88001	-0.202644		0.727915	0.008424		3.34629	-0.530162
	0.940947	0.413304		3.88284	-0.211648		0.728921	0.007093		3.34881	-0.530566
	0.942077	0.416592		3.88566	-0.216716		0.729927	0.005559		3.35132	-0.529554
	0.943206	0.418128		3.88849	-0.222916		0.730933	0.003901		3.35384	-0.528322
	0.944336	0.417008		3.89131	-0.231508		0.731939	0.00229		3.35635	-0.52783
	0.945466	0.414956		3.89414	-0.236896		0.732945	0.000774		3.35887	-0.526751
	0.946595	0.413128		3.89696	-0.23896		0.733951	-0.000231		3.36138	-0.525069
	0.947725	0.412496		3.89978	-0.238164		0.734957	0.000148		3.3639	-0.52603
	0.948855	0.4127		3.90261	-0.244676		0.735963	0.000748		3.36641	-0.526743
	0.949984	0.413036		3.90543	-0.251396		0.736969	0.001275		3.36893	-0.528773
	0.951114	0.413968		3.90826	-0.25528		0.737975	0.001542		3.37145	-0.530719
	0.952243	0.415656		3.91108	-0.253928		0.738981	0.001738		3.37396	-0.531497
	0.953373	0.417564		3.91391	-0.25514		0.739987	0.001729		3.37648	-0.533378
	0.954503	0.419472		3.91673	-0.254608		0.740993	0.001274		3.37899	-0.53335
	0.955632	0.42056		3.91955	-0.253192		0.741999	0.000721		3.38151	-0.533782
	0.956762	0.419444		3.92238	-0.252184		0.743005	8.8e-05		3.38402	-0.534082
	0.957891	0.41738		3.9252	-0.253164		0.744011	-0.001098		3.38654	-0.535461
	0.959021	0.415096		3.92803	-0.253848		0.745017	-0.002521		3.38905	-0.537049
	0.960151	0.412844		3.93085	-0.247348		0.746023	-0.00387		3.39157	-0.540727
	0.96128	0.411768		3.93368	-0.23654		0.747029	-0.004919		3.39408	-0.547099
	0.96241	0.411256		3.9365	-0.227384		0.748035	-0.005828		3.3966	-0.549614
	0.96354	0.410816		3.93932	-0.215368		0.749041	-0.006376		3.39911	-0.552397
	0.964669	0.410076		3.94215	-0.204108		0.750048	-0.005475		3.40163	-0.556034
	0.965799	0.40902		3.94497	-0.199464		0.751054	-0.003797		3.40414	-0.556695
	0.966928	0.407832		3.9478	-0.201156		0.75206	-0.002125		3.40666	-0.556554
	0.968058	0.406048		3.95062	-0.205936		0.753066	-0.001445		3.40917	-0.557619
	0.969188	0.40328		3.95344	-0.203464		0.754072	-0.001578		3.41169	-0.555787
	0.970317	0.400156		3.95627	-0.204616		0.755078	-0.00183		3.4142	-0.552082
	0.971447	0.397152		3.95909	-0.209932		0.756084	-0.00253		3.41672	-0.549905
	0.972576	0.39572		3.96192	-0.224952		0.75709	-0.003445		3.41923	-0.548327
	0.973706	0.396216		3.96474	-0.237472		0.758096	-0.004336		3.42175	-0.546982
	0.974836	0.397044		3.96757	-0.249692		0.759102	-0.004871		3.42426	-0.546372
	0.975965	0.397728		3.97039	-0.262004		0.760108	-0.005059		3.42678	-0.54549
	0.977095	0.396928		3.97322	-0.262848		0.761114	-0.005241		3.42929	-0.544241
	0.978225	0.394492		3.97604	-0.255868		0.76212	-0.005477		3.43181	-0.543187
	0.979354	0.391908		3.97886	-0.250412		0.763126	-0.005978		3.43432	-0.54834
	0.980484	0.389532		3.98169	-0.25426		0.764132	-0.006397		3.43684	-0.55075
	0.981614	0.387864		3.98451	-0.256932		0.765138	-0.006186		3.43935	-0.553816
	0.982743	0.38674		3.98734	-0.251596		0.766144	-0.00537		3.44187	-0.557071
	0.983873	0.38584		3.99016	-0.239568		0.76715	-0.004485		3.44439	-0.559044
	0.985002	0.387336		3.99299	-0.227948		0.768156	-0.004041		3.4469	-0.5615
	0.986132	0.392188		3.99581	-0.214828		0.769162	-0.004379		3.44942	-0.563937
	0.987261	0.39808		3.99863	-0.202076		0.770168	-0.004791		3.45193	-0.567656
	0.988391	0.403176		4.00146	-0.201428		0.771174	-0.005992		3.45445	-0.568049
	0.989521	0.405644		4.00428	-0.208076		0.77218	-0.007163		3.45696	-0.566222
	0.99065	0.406028		4.00711	-0.20676		0.773186	-0.008132		3.45948	-0.564969
	0.99178	0.406248		4.00993	-0.206544		0.774192	-0.008256		3.46199	-0.564753
	0.99291	0.40738		4.01275	-0.210704		0.775198	-0.007865		3.46451	-0.565382
	0.994039	0.41004		4.01558	-0.217084		0.776204	-0.007467		3.46702	-0.566584
	0.995169	0.412488		4.0184	-0.221196		0.77721	-0.006954		3.46954	-0.568013
	0.996298	0.414368		4.02123	-0.224984		0.778216	-0.006586		3.47205	-0.56734
	0.997428	0.415528		4.02405	-0.237004		0.779222	-0.006255		3.47457	-0.563202
	0.998558	0.416408		4.02688	-0.247388		0.780228	-0.006307		3.47708	-0.560269
	0.999687	0.41668		4.0297	-0.251672		0.781234	-0.006724		3.4796	-0.560706
	1.00082	0.41838		4.03252	-0.241068		0.78224	-0.007152		3.48211	-0.561284
	1.00195	0.42064		4.03535	-0.239768		0.783246	-0.007416		3.48463	-0.561585
	1.00308	0.425288		4.03817	-0.237536		0.784252	-0.007678		3.48714	-0.562482
	1.00421	0.428172		4.041	-0.223112		0.785258	-0.007984		3.48966	-0.562051
	1.00534	0.430772		4.04382	-0.215748		0.786264	-0.00877		3.49217	-0.561178
	1.00646	0.432704		4.04665	-0.212056		0.78727	-0.010274		3.49469	-0.56384
	1.00759	0.435388		4.04947	-0.213068		0.788276	-0.011769		3.4972	-0.567185
	1.00872	0.436272		4.05229	-0.20846		0.789282	-0.012667		3.49972	-0.56768
	1.00985	0.4336		4.05512	-0.202248		0.790288	-0.012599		3.50223	-0.567188
	1.01098	0.430692		4.05794	-0.191804		0.791294	-0.012343		3.50475	-0.566019
	1.01211	0.429804		4.06077	-0.196832		0.7923	-0.012455		3.50726	-0.565493
	1.01324	0.42906		4.06359	-0.195436		0.793306	-0.013396		3.50978	-0.565415
	1.01437	0.42818		4.06642	-0.191068		0.794312	-0.014552		3.51229	-0.566056
	1.0155	0.426544		4.06924	-0.1947		0.795318	-0.015734		3.51481	-0.567459
	1.01663	0.425036		4.07206	-0.195468		0.796324	-0.016293		3.51732	-0.566924
	1.01776	0.424212		4.07489	-0.192824		0.79733	-0.016745		3.51984	-0.569961
	1.01889	0.425496		4.07771	-0.186432		0.798336	-0.017158		3.52236	-0.571808
	1.02002	0.427948		4.08054	-0.182308		0.799342	-0.017675		3.52487	-0.573663
	1.02115	0.429468		4.08336	-0.18468		0.800348	-0.018304		3.52739	-0.574975
	1.02228	0.428232		4.08619	-0.198448		0.801354	-0.018855		3.5299	-0.575237
	1.02341	0.426432		4.08901	-0.201776		0.80236	-0.019601		3.53241	-0.576641
	1.02454	0.426328		4.09183	-0.201064		0.803366	-0.020457		3.53493	-0.575512
	1.02567	0.42798		4.09466	-0.197296		0.804372	-0.021203		3.53745	-0.573267
	1.0268	0.429488		4.09748	-0.195016		0.805378	-0.02097		3.53996	-0.570336
	1.02793	0.428844		4.10031	-0.19416		0.806384	-0.0204		3.54248	-0.568398
	1.02906	0.425988		4.10313	-0.192048		0.80739	-0.01983		3.54499	-0.570196
	1.03019	0.423012		4.10595	-0.187116		0.808396	-0.019587		3.54751	-0.570646
	1.03132	0.420952		4.10878	-0.179756		0.809402	-0.019777		3.55002	-0.571817
	1.03245	0.419376		4.1116	-0.176744		0.810408	-0.020126		3.55254	-0.573529
	1.03358	0.418048		4.11443	-0.166956		0.811414	-0.020711		3.55505	-0.575516
	1.0347	0.4164		4.11725	-0.159688		0.81242	-0.021157		3.55757	-0.57905
	1.03584	0.414432		4.12008	-0.156308		0.813426	-0.021373		3.56008	-0.582732
	1.03696	0.412208		4.1229	-0.153648		0.814433	-0.02129		3.5626	-0.585481
	1.03809	0.409864		4.12573	-0.15128		0.815439	-0.02119		3.56511	-0.58656
	1.03922	0.407172		4.12855	-0.154588		0.816445	-0.021168		3.56763	-0.587674
	1.04035	0.4057		4.13137	-0.166608		0.817451	-0.021465		3.57014	-0.587681
	1.04148	0.405948		4.1342	-0.180172		0.818457	-0.021523		3.57266	-0.587881
	1.04261	0.40654		4.13702	-0.185896		0.819463	-0.021504		3.57517	-0.58782
	1.04374	0.407348		4.13985	-0.183344		0.820469	-0.02087		3.57769	-0.587669
	1.04487	0.407848		4.14267	-0.180984		0.821475	-0.019899		3.5802	-0.588236
	1.046	0.40732		4.14549	-0.17522		0.822481	-0.018803		3.58272	-0.587508
	1.04713	0.404788		4.14832	-0.17626		0.823487	-0.017843		3.58523	-0.584214
	1.04826	0.402356		4.15114	-0.184588		0.824493	-0.017274		3.58775	-0.582625
	1.04939	0.401308		4.15397	-0.196272		0.825499	-0.01679		3.59026	-0.58347
	1.05052	0.399804		4.15679	-0.190628		0.826505	-0.017457		3.59278	-0.582573
	1.05165	0.39806		4.15962	-0.182208		0.827511	-0.018175		3.59529	-0.58204
	1.05278	0.397508		4.16244	-0.180892		0.828517	-0.018669		3.59781	-0.582877
	1.05391	0.398492		4.16526	-0.176384		0.829523	-0.018481		3.60033	-0.582814
	1.05504	0.3998		4.16809	-0.172156		0.830529	-0.018159		3.60284	-0.585394
	1.05617	0.399816		4.17091	-0.17124		0.831535	-0.017946		3.60535	-0.590001
	1.0573	0.39914		4.17374	-0.182036		0.832541	-0.018248		3.60787	-0.592248
	1.05843	0.399656		4.17656	-0.186676		0.833547	-0.018872		3.61039	-0.593121
	1.05956	0.402588		4.17939	-0.184332		0.834553	-0.019498		3.6129	-0.595127
	1.06069	0.404892		4.18221	-0.167528		0.835559	-0.019478		3.61542	-0.597687
	1.06182	0.402288		4.18503	-0.161716		0.836565	-0.018495		3.61793	-0.599046
	1.06295	0.398404		4.18786	-0.155844		0.837571	-0.01761		3.62045	-0.601163
	1.06408	0.395088		4.19068	-0.148128		0.838577	-0.017332		3.62296	-0.602773
	1.0652	0.392896		4.19351	-0.144136		0.839583	-0.017667		3.62548	-0.603437
	1.06634	0.391124		4.19633	-0.140936		0.840589	-0.018152		3.62799	-0.601942
	1.06746	0.391448		4.19916	-0.142296		0.841595	-0.019137		3.63051	-0.604668
	1.06859	0.39232		4.20198	-0.134612		0.842601	-0.020443		3.63302	-0.605634
	1.06972	0.393328		4.2048	-0.127864		0.843607	-0.021778		3.63554	-0.604634
	1.07085	0.396524		4.20763	-0.126792		0.844613	-0.022357		3.63805	-0.603864
	1.07198	0.401052		4.21045	-0.136868		0.845619	-0.022791		3.64057	-0.603077
	1.07311	0.405472		4.21328	-0.13946		0.846625	-0.023219		3.64308	-0.603771
	1.07424	0.407664		4.2161	-0.129092		0.847631	-0.023309		3.6456	-0.602186
	1.07537	0.410808		4.21892	-0.129004		0.848637	-0.022772		3.64811	-0.602469
	1.0765	0.41506		4.22175	-0.136112		0.849643	-0.022097		3.65063	-0.602782
	1.07763	0.421104		4.22457	-0.141304		0.850649	-0.021507		3.65314	-0.603733
	1.07876	0.427084		4.2274	-0.147704		0.851655	-0.021412		3.65566	-0.605658
	1.07989	0.429896		4.23022	-0.152652		0.852661	-0.021406		3.65817	-0.605725
	1.08102	0.426424		4.23305	-0.152024		0.853667	-0.021219		3.66069	-0.605925
	1.08215	0.422828		4.23587	-0.15326		0.854673	-0.021527		3.6632	-0.604249
	1.08328	0.421808		4.23869	-0.1531		0.855679	-0.02192		3.66572	-0.602984
	1.08441	0.42176		4.24152	-0.156836		0.856685	-0.02294		3.66823	-0.605668
	1.08554	0.421516		4.24434	-0.164652		0.857691	-0.024609		3.67075	-0.605121
	1.08667	0.42458		4.24717	-0.1621		0.858697	-0.026355		3.67326	-0.602105
	1.0878	0.429764		4.24999	-0.159264		0.859703	-0.027732		3.67578	-0.599816
	1.08893	0.435136		4.25282	-0.155732		0.860709	-0.028537		3.67829	-0.599759
	1.09006	0.446368		4.25564	-0.149984		0.861715	-0.029308		3.68081	-0.602066
	1.09119	0.458076		4.25847	-0.151288		0.862721	-0.029933		3.68333	-0.605589
	1.09232	0.465416		4.26129	-0.161352		0.863727	-0.030216		3.68584	-0.609147
	1.09345	0.464892		4.26411	-0.159748		0.864733	-0.03043		3.68836	-0.608754
	1.09458	0.464096		4.26694	-0.15654		0.865739	-0.030604		3.69087	-0.608831
	1.0957	0.465148		4.26976	-0.16242		0.866745	-0.030679		3.69339	-0.610155
	1.09683	0.469724		4.27259	-0.172048		0.867751	-0.030719		3.6959	-0.612269
	1.09796	0.474372		4.27541	-0.175876		0.868757	-0.031175		3.69842	-0.615017
	1.09909	0.482796		4.27823	-0.173572		0.869763	-0.031678		3.70093	-0.615317
	1.10022	0.492464		4.28106	-0.172412		0.87077	-0.031996		3.70345	-0.613726
	1.10135	0.505728		4.28388	-0.1675		0.871776	-0.032007		3.70596	-0.612244
	1.10248	0.515356		4.28671	-0.15886		0.872782	-0.031827		3.70848	-0.611418
	1.10361	0.52472		4.28953	-0.151416		0.873788	-0.031698		3.71099	-0.612362
	1.10474	0.534356		4.29236	-0.149916		0.874794	-0.031386		3.71351	-0.613658
	1.10587	0.546008		4.29518	-0.147556		0.8758	-0.030871		3.71602	-0.611777
	1.107	0.55498		4.298	-0.140132		0.876806	-0.030561		3.71854	-0.609572
	1.10813	0.560224		4.30083	-0.13218		0.877812	-0.030214		3.72105	-0.609524
	1.10926	0.565308		4.30365	-0.12326		0.878818	-0.03061		3.72357	-0.608719
	1.11039	0.57042		4.30648	-0.120096		0.879824	-0.031383		3.72608	-0.606837
	1.11152	0.571984		4.3093	-0.122692		0.88083	-0.032186		3.7286	-0.607326
	1.11265	0.569616		4.31213	-0.128084		0.881836	-0.032176		3.73111	-0.606534
	1.11378	0.566568		4.31495	-0.12926		0.882842	-0.031548		3.73363	-0.605357
	1.11491	0.564992		4.31777	-0.121668		0.883848	-0.03097		3.73614	-0.606948
	1.11604	0.569488		4.3206	-0.112372		0.884854	-0.030881		3.73866	-0.609357
	1.11717	0.57718		4.32342	-0.119408		0.88586	-0.031077		3.74117	-0.607217
	1.1183	0.585296		4.32625	-0.127632		0.886866	-0.031295		3.74369	-0.607487
	1.11943	0.591508		4.32907	-0.135376		0.887872	-0.031887		3.7462	-0.608262
	1.12056	0.594172		4.3319	-0.141164		0.888878	-0.032789		3.74872	-0.607496
	1.12169	0.59582		4.33472	-0.145424		0.889884	-0.033847		3.75123	-0.608227
	1.12281	0.597392		4.33754	-0.148488		0.89089	-0.035042		3.75375	-0.609913
	1.12394	0.596744		4.34037	-0.14756		0.891896	-0.035993		3.75627	-0.607219
	1.12508	0.595208		4.34319	-0.153304		0.892902	-0.036923		3.75878	-0.603686
	1.1262	0.5935		4.34602	-0.165684		0.893908	-0.037537		3.7613	-0.603871
	1.12733	0.59184		4.34884	-0.17534		0.894914	-0.038149		3.76381	-0.606556
	1.12846	0.592724		4.35166	-0.1682		0.89592	-0.038652		3.76633	-0.607886
	1.12959	0.594616		4.35449	-0.154316		0.896926	-0.039114		3.76884	-0.609936
	1.13072	0.596252		4.35731	-0.140884		0.897932	-0.039808		3.77136	-0.61339
	1.13185	0.59736		4.36014	-0.138064		0.898938	-0.04035		3.77387	-0.616085
	1.13298	0.596496		4.36296	-0.138508		0.899944	-0.039601		3.77639	-0.619169
	1.13411	0.594304		4.36579	-0.135804		0.90095	-0.037899		3.7789	-0.621985
	1.13524	0.591904		4.36861	-0.131532		0.901956	-0.036257		3.78142	-0.62239
	1.13637	0.588996		4.37143	-0.12352		0.902962	-0.035991		3.78393	-0.621192
	1.1375	0.585576		4.37426	-0.1166		0.903968	-0.035864		3.78645	-0.618956
	1.13863	0.582036		4.37708	-0.11304		0.904974	-0.035668		3.78896	-0.616762
	1.13976	0.578612		4.37991	-0.111592		0.90598	-0.035201		3.79148	-0.613899
	1.14089	0.578492		4.38273	-0.109768		0.906986	-0.034643		3.79399	-0.611559
	1.14202	0.58216		4.38556	-0.104248		0.907992	-0.034052		3.79651	-0.610952
	1.14315	0.586944		4.38838	-0.0956		0.908998	-0.033316		3.79902	-0.611463
	1.14428	0.590716		4.3912	-0.088888		0.910004	-0.033008		3.80154	-0.612348
	1.14541	0.590812		4.39403	-0.087608		0.91101	-0.032704		3.80405	-0.614456
	1.14654	0.587896		4.39685	-0.090404		0.912016	-0.033186		3.80657	-0.617773
	1.14767	0.584272		4.39968	-0.093044		0.913022	-0.034626		3.80908	-0.621249
	1.1488	0.581308		4.4025	-0.094444		0.914028	-0.036128		3.8116	-0.622824
	1.14993	0.579068		4.40533	-0.096012		0.915034	-0.037375		3.81411	-0.622831
	1.15106	0.577036		4.40815	-0.097384		0.91604	-0.038066		3.81663	-0.622941
	1.15219	0.575012		4.41097	-0.094272		0.917046	-0.03862		3.81914	-0.626039
	1.15332	0.572904		4.4138	-0.096424		0.918052	-0.038731		3.82166	-0.632765
	1.15444	0.570828		4.41662	-0.102012		0.919058	-0.038446		3.82417	-0.635813
	1.15557	0.568808		4.41945	-0.103068		0.920064	-0.03816		3.82669	-0.635473
	1.1567	0.566984		4.42227	-0.096592		0.92107	-0.03879		3.82921	-0.633649
	1.15783	0.565948		4.4251	-0.085796		0.922076	-0.040377		3.83172	-0.633174
	1.15896	0.56548		4.42792	-0.071948		0.923082	-0.042081		3.83424	-0.633747
	1.16009	0.565124		4.43074	-0.056604		0.924088	-0.043715		3.83675	-0.636475
	1.16122	0.56548		4.43357	-0.042428		0.925094	-0.045136		3.83927	-0.635274
	1.16235	0.565728		4.43639	-0.028556		0.9261	-0.046488		3.84178	-0.629179
	1.16348	0.565364		4.43922	-0.026664		0.927106	-0.047761		3.8443	-0.626023
	1.16461	0.564812		4.44204	-0.029804		0.928112	-0.049185		3.84681	-0.626018
	1.16574	0.564248		4.44487	-0.030668		0.929118	-0.050591		3.84933	-0.626656
	1.16687	0.564212		4.44769	-0.0312		0.930124	-0.051558		3.85184	-0.628466
	1.168	0.564468		4.45051	-0.034712		0.93113	-0.052198		3.85436	-0.628269
	1.16913	0.563612		4.45334	-0.041908		0.932137	-0.052839		3.85687	-0.625885
	1.17026	0.560224		4.45616	-0.054756		0.933143	-0.052939		3.85939	-0.625741
	1.17139	0.556092		4.45899	-0.067284		0.934149	-0.05244		3.8619	-0.627718
	1.17252	0.552072		4.46181	-0.075948		0.935155	-0.051933		3.86442	-0.629145
	1.17365	0.549688		4.46464	-0.08646		0.936161	-0.051879		3.86693	-0.627286
	1.17478	0.548932		4.46746	-0.092524		0.937167	-0.051906		3.86945	-0.628791
	1.17591	0.54828		4.47028	-0.091868		0.938173	-0.051904		3.87196	-0.629183
	1.17704	0.547488		4.47311	-0.089808		0.939179	-0.05219		3.87448	-0.629963
	1.17817	0.546684		4.47593	-0.085972		0.940185	-0.053556		3.87699	-0.631261
	1.1793	0.54658		4.47876	-0.080844		0.941191	-0.055356		3.87951	-0.630912
	1.18043	0.547088		4.48158	-0.078948		0.942197	-0.056891		3.88202	-0.631615
	1.18155	0.547644		4.4844	-0.075008		0.943203	-0.057769		3.88454	-0.631814
	1.18268	0.548396		4.48723	-0.068372		0.944209	-0.05857		3.88705	-0.632233
	1.18382	0.550016		4.49005	-0.062948		0.945215	-0.059523		3.88957	-0.631324
	1.18494	0.552336		4.49288	-0.05528		0.946221	-0.059887		3.89208	-0.630843
	1.18607	0.554496		4.4957	-0.046832		0.947227	-0.060027		3.8946	-0.632729
	1.1872	0.555716		4.49853	-0.043716		0.948233	-0.060131		3.89711	-0.631446
	1.18833	0.555788		4.50135	-0.039624		0.949239	-0.060261		3.89963	-0.631625
	1.18946	0.555508		4.50418	-0.0321		0.950245	-0.060497		3.90214	-0.630127
	1.19059	0.555864		4.507	-0.028872		0.951251	-0.060712		3.90466	-0.628458
	1.19172	0.558296		4.50982	-0.023092		0.952257	-0.060639		3.90718	-0.630465
	1.19285	0.562352		4.51265	-0.015488		0.953263	-0.060405		3.90969	-0.632907
	1.19398	0.566548		4.51547	-0.014292		0.954269	-0.060186		3.91221	-0.633233
	1.19511	0.569692		4.5183	-0.015388		0.955275	-0.060189		3.91472	-0.631116
	1.19624	0.569736		4.52112	-0.018992		0.956281	-0.060329		3.91724	-0.629983
	1.19737	0.567688		4.52394	-0.026004		0.957287	-0.060584		3.91975	-0.629647
	1.1985	0.565564		4.52677	-0.028496		0.958293	-0.061399		3.92227	-0.62959
	1.19963	0.563292		4.52959	-0.033148		0.959299	-0.062493		3.92478	-0.629694
	1.20076	0.561024		4.53242	-0.045692		0.960305	-0.063229		3.9273	-0.626345
	1.20189	0.558836		4.53524	-0.052844		0.961311	-0.062847		3.92981	-0.623344
	1.20302	0.55704		4.53807	-0.055296		0.962317	-0.062424		3.93233	-0.621862
	1.20415	0.55654		4.54089	-0.057636		0.963323	-0.062072		3.93484	-0.621514
	1.20528	0.557128		4.54371	-0.0578		0.964329	-0.061535		3.93736	-0.624541
	1.20641	0.557884		4.54654	-0.056192		0.965335	-0.060615		3.93987	-0.626213
	1.20754	0.557956		4.54936	-0.05142		0.966341	-0.059675		3.94239	-0.627647
	1.20867	0.557468		4.55219	-0.044016		0.967347	-0.06013		3.9449	-0.631777
	1.2098	0.557116		4.55501	-0.0397		0.968353	-0.061707		3.94742	-0.636163
	1.21093	0.556484		4.55784	-0.038356		0.969359	-0.063231		3.94993	-0.637125
	1.21206	0.55558		4.56066	-0.032324		0.970365	-0.063915		3.95245	-0.63756
	1.21318	0.555504		4.56348	-0.02608		0.971371	-0.063336		3.95496	-0.637674
	1.21431	0.556332		4.56631	-0.025736		0.972377	-0.062711		3.95748	-0.636765
	1.21544	0.557744		4.56913	-0.026368		0.973383	-0.062619		3.95999	-0.636741
	1.21657	0.559212		4.57196	-0.02586		0.974389	-0.063156		3.96251	-0.635123
	1.2177	0.559764		4.57478	-0.02744		0.975395	-0.063761		3.96502	-0.631765
	1.21883	0.560056		4.57761	-0.036732		0.976401	-0.064179		3.96754	-0.624359
	1.21996	0.559092		4.58043	-0.047244		0.977407	-0.065019		3.97005	-0.624675
	1.22109	0.555864		4.58325	-0.05162		0.978413	-0.065826		3.97257	-0.626238
	1.22222	0.551668		4.58608	-0.052456		0.979419	-0.066152		3.97508	-0.626799
	1.22335	0.548108		4.5889	-0.054712		0.980425	-0.065915		3.9776	-0.625863
	1.22448	0.546976		4.59173	-0.056044		0.981431	-0.065593		3.98012	-0.624814
	1.22561	0.547336		4.59455	-0.049812		0.982437	-0.065176		3.98263	-0.626611
	1.22674	0.547312		4.59738	-0.042664		0.983443	-0.064628		3.98515	-0.628854
	1.22787	0.547196		4.6002	-0.040148		0.984449	-0.064055		3.98766	-0.633307
	1.229	0.547508		4.60302	-0.038756		0.985455	-0.064008		3.99018	-0.636465
	1.23013	0.548572		4.60585	-0.035968		0.986461	-0.064099		3.99269	-0.63658
	1.23126	0.5498		4.60867	-0.030324		0.987467	-0.064127		3.99521	-0.636505
	1.23239	0.550416		4.6115	-0.022344		0.988473	-0.063508		3.99772	-0.63708
	1.23352	0.549688		4.61432	-0.010868		0.989479	-0.063004		4.00024	-0.637213
[truncated: 49,880 more rows]

## Sheet: Fig. 2e
Fig. 2e
	PFU/mL
	NT control	WT	R102A, R104A, R105A, R110A	K79A	Y51F	T114A	V154A	K155A	K119A
replicate 1	100000000	0	200000000	below LOD	below LOD	below LOD	3600000	1400000000	below LOD
replicate 2	180000000	0	140000000	below LOD	below LOD	below LOD	5200000	800000000	below LOD
replicate 3	120000000	0	240000000	below LOD	below LOD	below LOD	4400000	1000000000	below LOD
mean	1.33333e+08	0	1.93333e+08	n.a.	n.a.	n.a.	4400000	1.06667e+09	n.a.
s.d.	4.16333e+07	0	5.03322e+07	n.a.	n.a.	n.a.	800000	3.05505e+08	n.a.

## Sheet: Fig. 4c
Fig. 4c
	Efficiency of Transformation
	C1G	A2T	T3A	C4G	2,3,4	C5G	A6T	A7T	G8C	T9A	T10A	A11T	C12G	G13C	C14G	A15T	T16A	17-20	21-24	25-28	29-32	no mismatch	non-targeting
replicate 1	0.08084	0.070029	0.01758	0.515593	0.65803	0.01429	0.02088	0.01147	0.01195	0.016111	0.027552	0.077823	0.01827	0.041176	0.022381	0.041871	0.011734	0.361792	0.04319	0.780858	0.015748	0.05	1
replicate 2	0.06523	0.024617	0.018762	0.396226	0.88022	0.01055	0.00778	0.02418	0.04449	0.023496	0.021022	0.028208	0.014781	0.019984	0.025749	0.029812	0.012617	1.66757	0.021992	0.866795	0.009488	0.044066	1
replicate 3	0.36825	0.025527	0.021714	0.052121	0.97978	0.0237	0.01578	0.0097	0.02686	0.043235	0.020041	0.022828	0.00835	0.026565	0.015824	0.020422	0.009864	0.574332	0.00902	1.43195	0.006015	0.059293	1
mean	0.17144	0.0400577	0.019352	0.321313	0.839343	0.01618	0.0148133	0.0151167	0.0277667	0.027614	0.0228717	0.042953	0.0138003	0.0292417	0.021318	0.0307017	0.011405	0.867897	0.024734	1.02654	0.010417	0.0511197	1
s.d.	0.170621	0.0259599	0.00212922	0.240646	0.164724	0.00677567	0.00660328	0.00789881	0.0162889	0.0140231	0.00408286	0.0303179	0.00503218	0.0108466	0.00504717	0.0107521	0.00140568	0.700641	0.0172492	0.353722	0.00493256	0.007675	0

## Sheet: Fig. 4d
Fig. 4d
	Efficiency of Transformation
	G1C	T2A	A3T	G4C	G5C	T6A	T7A	C8G	2,3,4	no mismatch	non-targeting
replicate 1	1.05088	0.0117	0.33333	0.69883	0.11117	0.04426	0.00454	0.10329	0.619	0.0862	1
replicate 2	0.72632	0.03304	0.03538	0.8883	0.07958	0.03159	0.00871	0.03057	0.37578	0.04279	1
replicate 3	0.53842	0.06267	0.08255	0.52391	0.15365	0.02204	0.00687	0.02063	0.74022	0.0249	1
mean	0.771873	0.0358033	0.15042	0.70368	0.1148	0.03263	0.00670667	0.0514967	0.578333	0.0512967	1
s.d.	0.259249	0.0255971	0.160151	0.182243	0.0371682	0.0111464	0.00208979	0.0451288	0.185592	0.0315229	0

## Sheet: Fig. 4e
Fig. 4e
	DNA fraction bound (%)
RNP concentration, nM	No mismatch			17-20			21-24			25-28			13-17			19-23
	replicate 1	replicate 2	replicate 3	replicate 1	replicate 2	replicate 3	replicate 1	replicate 2	replicate 3	replicate 1	replicate 2	replicate 3	replicate 1	replicate 2	replicate 3	replicate 1	replicate 2	replicate 3
0	0	0	0	0	0	0	0	0	0	0	0	0	0	0	0	0	0	0
1	0	0	0	0	0	0	0	0	0	0	0	0	0	0	0	0	0	0
2	0	0	0.86	0	0	0	0	0	0	0	0	0	0	0	0	0	0	0
5	0	1.47	2.41	0	0	0	0	0	0	0	1.29	1.11	0.4	0	1.8	1.43	0	1.29
10	0	2.76	6.71	0	0.25	0.52	0	0.58	0	0	2.17	2.01	0.7	0	2.24	3.41	0.49	1.92
25	3.24	6.55	13	0	0.32	3.1	0.32	2.87	0	2.11	3.98	2.62	1.18	1.23	2.67	10.3	6.68	4.61
50	7.22	20.42	25.12	0	2.87	3.21	0.48	3.52	1.43	14.71	40.72	14.23	1.48	2.42	3.4	17.96	11.79	9
100	31.7	43.16	47.06	6.51	4.05	4.16	7.05	6.44	2.38	37.32	71.25	33.89	4.82	6.02	6.17	48.98	42.84	59.48
200	100	76.04	96.69	22.57	27.07	21.2	15.55	11.15	45.94	95.13	99.8	92.88	64.69	64.85	38.98	84.35	68.23	67.56
500	100	100	97.9	86.69	73.4	74.36	69.96	63.47	100	100	100	100	95.99	97.16	89.81	100	87.3	99.7
1000	100	100	100	100	100	100	100	100	100	100	100	100	100	100	100	100	100	100
	Interpolation
	No mismatch	17-20	21-24	25-28	13-17	19-23
Sigmoidal, 4PL, X is concentration
Best-fit values
Bottom	2.248	0.2786	0.2124	0.7762	0.755	-0.2402
Top	101.8	106.4	107	102.8	100.8	102.4
IC50	110	333	333.8	96.66	234.7	120
HillSlope	2.793	2.492	2.425	2.533	3.468	1.661
logIC50	2.041	2.522	2.524	1.985	2.371	2.079
Span	99.55	106.2	106.8	102	100.1	102.6
95% CI (asymptotic)
Bottom	-0.7120 to 5.209	-0.7409 to 1.298	-3.035 to 3.460	-3.211 to 4.763	-1.101 to 2.611	-3.261 to 2.780
Top	96.33 to 107.3	101.6 to 111.3	91.11 to 122.8	95.71 to 109.9	95.94 to 105.7	94.55 to 110.2
IC50	98.24 to 121.7	310.2 to 355.8	259.0 to 408.7	82.68 to 110.6	219.3 to 250.1	98.72 to 141.3
HillSlope	2.044 to 3.541	2.220 to 2.765	1.579 to 3.270	1.709 to 3.358	2.453 to 4.484	1.267 to 2.054
logIC50	1.992 to 2.085	2.492 to 2.551	2.413 to 2.611	1.917 to 2.044	2.341 to 2.398	1.994 to 2.150
Span	93.08 to 106.0	101.1 to 111.2	90.10 to 123.4	93.53 to 110.5	94.58 to 105.6	93.65 to 111.6
Goodness of Fit
Degrees of Freedom	29	29	29	29	29	29
R squared	0.9812	0.9961	0.9619	0.9703	0.9897	0.9827
Adjusted R squared	0.9793	0.9957	0.9579	0.9672	0.9886	0.981
Sum of Squares	1045	149.7	1503	1772	495.8	870.2
Replicates test for lack of fit
SD replicates	5.702	2.565	8.258	7.813	4.688	4.727
SD lack of fit	6.862	0.8379	0.669	7.827	1.332	7.355
Discrepancy (F)	1.448	0.1067	0.006562	1.004	0.08069	2.421
P value	0.2368	0.9973	>0.9999	0.4552	0.9989	0.0533
Evidence of inadequate model?	No	No	No	No	No	No
Number of points
# of X values	33	33	33	33	33	33
# Y values analyzed	33	33	33	33	33	33

## Sheet: Fig. 4f
Fig. 4f
	DNA fraction bound (%)
RNP concentration, nM	WT			13-17			19-23			25-29			31-32
	replicate 1	replicate 2	replicate 3	replicate 1	replicate 2	replicate 3	replicate 1	replicate 2	replicate 3	replicate 1	replicate 2	replicate 3	replicate 1	replicate 2	replicate 3
0	0	0	0	0	0	0	0	0	0	0	0	0	0	0	0
1	0.16	0.09	0.98	0	0	0	0	0	0	0	0	0	13.86	14.05	8.46
2	1.33	2.16	2.53	0	0	0	0	0	0	0	0	0	45.2	48.85	49.88
5	21.11	29.32	66.83	1.34	1.03	0	0	0	0	0	0	2.61	85.42	85.09	86.07
10	99.91	99.04	87.16	5.65	1.4	0.92	2.33	5.33	3.34	3.45	4.73	7.7	98.07	93.54	95.64
25	100	100	97.47	13.66	1.5	1.61	4.64	5.64	3.33	7.34	6.25	8	99.66	100	100
50	100	100	100	24.28	12.4	12.33	12.23	11.22	11.47	24.34	12.29	19.33	100	100	100
100	100	100	100	44.25	20.61	57.55	35.7	34.9	33.52	59.65	56.57	77.92	100	100	100
250	100	100	100	78.19	100	100	96.73	94.33	94.96	94.45	94.33	97.32	100	100	100
500	100	100	100	100	100	100	97.84	98.8	100	100	100	100	100	100	100
1000	100	100	100	100	100	100	100	100	100	100	100	100	100	100	100
	Interpolation
	No mismatch	13-17	19-23	25-29	31-32
Sigmoidal, 4PL, X is concentration
Best-fit values
Bottom	0.5736	1.311	1.802	1.521	-1.085
Top	99.89	102.5	101	100	99.74
IC50	5.477	114.2	120.7	82.69	2.121
HillSlope	4.991	2.457	3.259	2.903	2.27
logIC50	0.7385	2.057	2.082	1.917	0.3266
Span	99.32	101.2	99.22	98.5	100.8
95% CI (asymptotic)
Bottom	-4.084 to 5.231	-2.124 to 4.746	0.6102 to 2.994	-0.4961 to 3.539	-3.053 to 0.8836
Top	96.66 to 103.1	95.68 to 109.3	98.76 to 103.3	96.96 to 103.1	98.93 to 100.6
IC50	5.031 to 5.923	97.10 to 131.2	114.8 to 126.6	77.08 to 88.30	2.039 to 2.204
HillSlope	2.249 to 7.733	1.677 to 3.236	2.795 to 3.724	2.383 to 3.423	2.104 to 2.435
logIC50	0.7016 to 0.7725	1.987 to 2.118	2.060 to 2.103	1.887 to 1.946	0.3095 to 0.3431
Span	93.54 to 105.1	93.14 to 109.2	96.55 to 101.9	94.70 to 102.3	98.65 to 103.0
Goodness of Fit
Degrees of Freedom	29	29	29	29	29
R squared	0.98	0.9766	0.9968	0.9924	0.998
Adjusted R squared	0.9779	0.9742	0.9965	0.9916	0.9978
Sum of Squares	1300	1354	181.5	453.7	87.66
Replicates test for lack of fit
SD replicates	7.673	7.459	0.8466	4.051	1.4
SD lack of fit	0.8121	4.309	4.866	3.639	2.523
Discrepancy (F)	0.0112	0.3337	33.04	0.8069	3.25
P value	>0.9999	0.9299	<0.0001	0.5907	0.0159
Evidence of inadequate model?	No	No	Yes	No	Yes
Number of points
# of X values	33	33	33	33	33
# Y values analyzed	33	33	33	33	33

## Sheet: Fig. 4h
Fig. 4h
Left graph (-IPTG, -Ara)
	Normalized GFP Fluorescence (AU)
	no mismatch	non-targeting	mismatch 1	mismatch 2	mismatch 3	mismatch 4	mismatch 5	mismatch 6	mismatch 7	mismatch 8
replicate 1	1570.85	1426.5	1679.11	1561.75	1549.45	1500.95	1492.19	1484.92	1309.84	1449.85
replicate 2	1717.39	1533.29	1603.35	1504.52	1479.9	1441.45	1398.1	1473	1481.81	1482.95
replicate 3	1387.66	1242.08	1381.62	1282.54	1309.55	1290.69	1370.51	1334.98	1288.85	1247.92
mean	1558.63	1400.63	1554.69	1449.6	1446.3	1411.03	1420.26	1430.97	1360.17	1393.57
s.d.	165.204	147.32	154.599	147.481	123.427	108.38	63.8001	83.3386	105.868	127.22
Middle graph (-IPTG, +Ara)
	Normalized GFP Fluorescence (AU)
	no mismatch	non-targeting	mismatch 1	mismatch 2	mismatch 3	mismatch 4	mismatch 5	mismatch 6	mismatch 7	mismatch 8
replicate 1	2229.02	4952.41	4406.85	3859.23	4150.43	3554.73	3919.23	1857.83	1513.51	2038.29
replicate 2	2279.8	4535.28	5587.11	4898.97	4359.94	3992.76	2458.09	1801.93	3708.46	2585.54
replicate 3	2114.17	4544.65	5363.79	4723.34	4818.29	4288.09	3992.49	1740.4	3360.14	1869.73
mean	2207.66	4677.45	5119.25	4493.85	4442.88	3945.19	3456.6	1800.05	2860.71	2164.52
s.d.	84.8556	238.17	626.98	556.565	341.569	368.983	865.512	58.738	1179.63	374.227
Right graph (+IPTG, +Ara)
	Normalized GFP Fluorescence (AU)
	no mismatch	non-targeting	mismatch 1	mismatch 2	mismatch 3	mismatch 4	mismatch 5	mismatch 6	mismatch 7	mismatch 8
replicate 1	1400.32	5474.9	4968.15	2534.49	3992.44	1621.03	1551.09	1443.65	1412.73	1504.86
replicate 2	1467.38	5414.08	6034.55	2742.23	3335.92	1632.49	1487.4	1465.96	1601.68	1510.11
replicate 3	1299.84	5318.81	5875.65	2632.43	3388.45	1465.39	1424.47	1283.4	1343.94	1246.68
mean	1389.18	5402.59	5626.12	2636.38	3572.27	1572.97	1487.66	1397.67	1452.79	1420.55
s.d.	84.3237	78.6734	575.326	103.924	364.826	93.3441	63.3094	99.5877	133.454	150.597

## Sheet: Fig. 5d
Fig. 5d
	DNA fraction bound (%)
RNP concentration, nM	WT			Δ191-208			Δ184-216			Δ177-224
	replicate 1	replicate 2	replicate 3	replicate 1	replicate 2	replicate 3	replicate 1	replicate 2	replicate 3	replicate 1	replicate 2	replicate 3
0	0	0	0	0	0	0	0	0	0	0	0	0
1	0.16	0.09	0.98	0	0	0	0	0	0	0	0	0
2	1.33	2.16	2.53	0	0	0	0	0	0	0	0	0
5	21.11	29.32	66.83	0	0	0	0	0	0	0	0	0
10	99.91	99.04	87.16	0.99	0.51	1.56	0	0	0	2.93	1.18	2.29
25	100	90.34	97.47	77.84	38.62	50.67	0	0.43	0	46.6	78.63	59.55
50	100	100	100	99.81	95.99	95.32	0.62	1.88	2.6	98.93	97.63	92.03
100	100	100	100	100	100	100	80.69	73.37	69.39	100	100	94.08
250	100	100	100	100	100	100	94.72	91.38	95.45	100	100	99.27
500	100	100	100	100	100	100	98.78	96.38	100	100	100	100
1000	100	100	100	100	100	100	100	98.71	100	100	100	100
	Interpolation
	WT	Cas 7 Δ191-208 (GSSG)	Cas 7 Δ184-216 (GSSG)	Cas 7 Δ177-224 (GSSG)
Sigmoidal, 4PL, X is log(concentration)
Best-fit values
Top	99.13	99.42	96.86	98.81
Bottom	-2.23	-0.1579	-1.049	-0.329
LogIC50	5.478	24.2	81.51	23.17
HillSlope	0.3538	0.1328	0.03241	0.1205
IC50	300338	1.579e+24	3.201e+81	1.472e+23
Span	101.4	99.57	97.91	99.14
95% CI (asymptotic)
Top	95.86 to 102.4	96.57 to 102.3	94.74 to 98.98	96.40 to 101.2
Bottom	-10.92 to 6.460	-4.034 to 3.718	-2.652 to 0.5542	-3.824 to 3.166
LogIC50	4.977 to 5.978	22.68 to 25.72	79.54 to 83.47	21.56 to 24.78
HillSlope	0.09640 to 0.6112	-0.05292 to 0.3185	0.02811 to 0.03670	0.03649 to 0.2046
IC50	94871 to 950795	4.756e+022 to 5.245e+025	3.466e+079 to 2.956e+083	3.623e+021 to 5.980e+024
Span	91.44 to 111.3	94.72 to 104.4	95.19 to 100.6	94.86 to 103.4
Goodness of Fit
Degrees of Freedom	29	29	29	29
R squared	0.9783	0.9888	0.9952	0.9918
Adjusted R squared	0.976	0.9876	0.9947	0.9909
Sum of Squares	1398	840.1	313.8	604.4
Replicates test for lack of fit
SD replicates	7.808	6.103	1.884	5.096
SD lack of fit	2.843	1.717	5.346	2.173
Discrepancy (F)	0.1326	0.07911	8.055	0.1817
P value	0.9947	0.999	<0.0001	0.9864
Evidence of inadequate model?	No	No	Yes	No
Number of points
# of X values	36	36	36	36
# Y values analyzed	33	33	33	33

## Sheet: Fig. 6d
Fig. 6d
	Blue colonies (%)
	WT	non-targeting	R440A	K463A	R493A	W494A	I657W	R653A	K661A
replicate 1	35.2	100	100	33.7	42.2	100	46.8	100	28.4
replicate 2	2.9	100	100	7.2	29.2	100	25.6	100	4.4
replicate 3	7.9	100	100	3	3.9	100	12.1	100	0
mean	15.3333	100	100	14.6333	25.1	100	28.1667	100	10.9333
s.d.	17.3857	0	0	16.6452	19.4764	0	17.4918	0	15.2857

## Sheet: Fig. 8b
Fig. 8b
	Blue colonies (%)
	WT	non-targeting	R605/R608	L588A	L588W	Y527W	Y527A	R537A/T538W/F539A	R544A	K288A	N412A/I418A/Q422A	del_617-624
replicate 1	0	100	0.733496	0	0	0.588235	100	100	0	0	0	4.3956
replicate 2	0	100	1.07527	0	1.71429	0.411523	93.75	100	0	0	0	3.57143
replicate 3	0	100	0	0	0	0	97.2477	100	0.653595	0	0	7
mean	0	100	0.602922	0	0.571429	0.333253	96.9992	100	0.217865	0	0	4.98901
s.d.	0	0	0.549398	0	0.989743	0.301827	3.1324	0	0.377353	0	0	1.78966
